# Supplementary material for: Cerebrospinal fluid biomarkers reveal transdiagnostic synaptic dysfunction across major psychiatric disorders
Source: Nat Commun. 2026 Jul 30;17:7604. doi: 10.1038/s41467-026-76187-y (PMC13424668; doi:10.1038/s41467-026-76187-y)
Supplement: Supplementary file 4 — Source Data [file 41467_2026_76187_MOESM4_ESM.xlsx]

## Sheet: Overview
Cerebrospinal fluid biomarkers reveal transdiagnostic synaptic dysfunction across major psychiatric disorders
A Göteson et al.
Figure Source Data
Source data were provided without participant identifiers or a re-identification key. Individual-level observations were not linked across variables to prevent re-identification.

## Sheet: Figure 1
Panel A		Panel B				Panel C				Panel D					Panel E				Panel F (raw)
N/A		Protein	T1 (z-score)	T2 (z-score)			Version	prop.var		Protein	rank	variable	value		timepoint	Protein	r2			1433Z	AP2B1	APP	CNTN1	CNTN2	CPLX1	CPLX2	CSTN1	CSTN3	CTSD	GDIA	GRIA4	KCC2A	LAMP1	NCAM2	NEUG	NLGN1	NLGN2	NLGN3	NLGNX	NPTX1	NPTX2	NPTXR	NRX1A	NRX2A	NRX3A	NSF	SCG2	SNAP25	STX1B
		SYT1	0.307482	0.696709		Fixed	Raw	12.4		SYUB	0.936363	Std. β<sub>case-control</sub>	1		T1	CTSD	0.095258		1433Z	1	0.815319	0.619778	0.802827	0.668416	0.840462	0.803937	0.733412	0.608796	0.371223	0.864469	0.664688	0.607533	0.782252	0.725546	0.648579	0.71436	0.713721	0.635648	0.668678	0.714955	0.628088	0.722101	0.63263	0.658014	0.505958	0.748961	0.758605	0.718628	0.80676
		SYT1	-0.333312	0.527973		Random	Raw	60.1		SYUB	0.936363	var<sub>case</sub>/var<sub>con</sub>	0.970798		T1	LAMP1	0.367345		AP2B1	0.815319	1	0.715735	0.841688	0.718936	0.928134	0.932153	0.904525	0.839538	0.399853	0.915921	0.79686	0.793252	0.768481	0.843763	0.849503	0.77088	0.756095	0.738114	0.793691	0.820025	0.789988	0.90576	0.769415	0.7608	0.652406	0.877194	0.927634	0.817233	0.908321
		SYT1	0.536471	1.41079		Residual	Raw	27.5		SYUB	0.936363	ICC	0.848451		T1	VGF	0.721814		APP	0.619778	0.715735	1	0.776066	0.63631	0.69345	0.70282	0.767775	0.686367	0.499825	0.685786	0.84254	0.862027	0.771909	0.74928	0.621491	0.714935	0.691085	0.738477	0.651974	0.774739	0.7724	0.794882	0.673212	0.691714	0.644838	0.647459	0.705786	0.610831	0.727296
		SYT1	2.7352	2.21654		Fixed	Adjusted	6.8		SYUB	0.936363	PC1 loading	0.902528		T1	SCG2	0.735225		CNTN1	0.802827	0.841688	0.776066	1	0.788778	0.827358	0.841396	0.81039	0.746729	0.534799	0.870915	0.86666	0.710519	0.893466	0.827838	0.614934	0.788706	0.772386	0.720304	0.737746	0.845126	0.709733	0.787573	0.718654	0.764094	0.538393	0.750593	0.791598	0.736869	0.83121
		SYT1	-1.62027	-1.20847		Random	Adjusted	18.3		SYUB	0.936363	Aβ40 cor	0.960036		T1	AP2B1	0.747129		CNTN2	0.668416	0.718936	0.63631	0.788778	1	0.697654	0.706577	0.663069	0.639804	0.486815	0.736183	0.741642	0.547057	0.772843	0.682069	0.474531	0.681122	0.694626	0.618985	0.660706	0.74292	0.619726	0.642146	0.63185	0.682471	0.462818	0.589302	0.659936	0.618199	0.694351
		SYT1	-0.645193	-0.0916503		Residual	Adjusted	74.9		NCAM2	0.89959	Std. β<sub>case-control</sub>	0.90982		T1	CPLX2	0.717041		CPLX1	0.840462	0.928134	0.69345	0.827358	0.697654	1	0.934344	0.854064	0.782743	0.329441	0.880344	0.730369	0.695502	0.761974	0.785531	0.831739	0.777822	0.748217	0.737418	0.780935	0.811125	0.749661	0.857728	0.73648	0.74562	0.659594	0.865625	0.907736	0.812447	0.913879
		SYT1	0.130848	0.404414						NCAM2	0.89959	var<sub>case</sub>/var<sub>con</sub>	0.950895		T1	NPTX1	0.51096		CPLX2	0.803937	0.932153	0.70282	0.841396	0.706577	0.934344	1	0.881653	0.83668	0.37787	0.879194	0.762669	0.701243	0.741533	0.789306	0.820865	0.763982	0.750668	0.734401	0.813376	0.833029	0.778421	0.870913	0.761815	0.743831	0.618152	0.860204	0.900087	0.82185	0.903676
		SYT1	0.462472	0.52142						NCAM2	0.89959	ICC	0.988997		T1	GRIA4	0.518623		CSTN1	0.733412	0.904525	0.767775	0.81039	0.663069	0.854064	0.881653	1	0.842746	0.424165	0.848145	0.768091	0.761062	0.72309	0.805994	0.785045	0.729108	0.702597	0.709148	0.754528	0.810353	0.745589	0.848075	0.712323	0.702883	0.602036	0.807896	0.875862	0.728459	0.868504
		SYT1	1.09742	0.993484						NCAM2	0.89959	PC1 loading	0.863362		T1	CNTN2	0.314739		CSTN3	0.608796	0.839538	0.686367	0.746729	0.639804	0.782743	0.83668	0.842746	1	0.380949	0.73648	0.73443	0.669722	0.623642	0.744693	0.726159	0.661381	0.635302	0.656746	0.727722	0.766362	0.711035	0.791181	0.678918	0.660196	0.546459	0.692251	0.806101	0.702072	0.80292
		SYT1	0.736105	0.276373						NCAM2	0.89959	Aβ40 cor	0.784876		T1	CSTN1	0.742693		CTSD	0.371223	0.399853	0.499825	0.534799	0.486815	0.329441	0.37787	0.424165	0.380949	1	0.454727	0.576032	0.389429	0.605415	0.437259	0.149999	0.40352	0.415762	0.385676	0.392263	0.47018	0.364652	0.365244	0.377527	0.408414	0.285024	0.297778	0.325093	0.275609	0.390944
		SYT1	-1.7787	-0.65192						STX7	0.895268	Std. β<sub>case-control</sub>	0.912953		T1	THY1	0.72384		GDIA	0.864469	0.915921	0.685786	0.870915	0.736183	0.880344	0.879194	0.848145	0.73648	0.454727	1	0.769078	0.687091	0.798616	0.807456	0.708776	0.768779	0.757813	0.693095	0.759059	0.763644	0.65655	0.796218	0.706788	0.730358	0.5773	0.826767	0.844612	0.747956	0.887752
		SYT1	-1.95163	-1.56275						STX7	0.895268	var<sub>case</sub>/var<sub>con</sub>	1		T1	APP	0.548475		GRIA4	0.664688	0.79686	0.84254	0.86666	0.741642	0.730369	0.762669	0.768091	0.73443	0.576032	0.769078	1	0.776063	0.866893	0.807804	0.578256	0.742856	0.748609	0.712622	0.703156	0.824478	0.738833	0.797873	0.740059	0.785391	0.565517	0.677247	0.73148	0.688224	0.753153
		SYT1	-1.05875	-0.200121						STX7	0.895268	ICC	0.788937		T1	NCAM2	0.735119		KCC2A	0.607533	0.793252	0.862027	0.710519	0.547057	0.695502	0.701243	0.761062	0.669722	0.389429	0.687091	0.776063	1	0.662863	0.81518	0.772253	0.655843	0.632002	0.677375	0.594922	0.665358	0.757823	0.855438	0.678345	0.646436	0.697689	0.725926	0.742494	0.643112	0.705547
		SYT1	1.55927	1.8681						STX7	0.895268	PC1 loading	0.918653		T1	CSTN3	0.638336		LAMP1	0.782252	0.768481	0.771909	0.893466	0.772843	0.761974	0.741533	0.72309	0.623642	0.605415	0.798616	0.866893	0.662863	1	0.73214	0.527589	0.787605	0.789186	0.707545	0.679515	0.839145	0.732829	0.747892	0.687024	0.782788	0.486562	0.677147	0.728211	0.671513	0.75977
		SYT1	0.0706457	-0.0629384						STX7	0.895268	Aβ40 cor	0.855798		T1	CNTN1	0.511459		NCAM2	0.725546	0.843763	0.74928	0.827838	0.682069	0.785531	0.789306	0.805994	0.744693	0.437259	0.807456	0.807804	0.81518	0.73214	1	0.694572	0.700558	0.707578	0.694287	0.682622	0.686994	0.646447	0.803989	0.715232	0.698943	0.649785	0.760306	0.781425	0.690459	0.824048
		SYT1	-0.624146	-0.318607						CPLX1	0.889194	Std. β<sub>case-control</sub>	0.760473		T1	SYN1	0.690973		NEUG	0.648579	0.849503	0.621491	0.614934	0.474531	0.831739	0.820865	0.785045	0.726159	0.149999	0.708776	0.578256	0.772253	0.527589	0.694572	1	0.617967	0.595037	0.658873	0.669804	0.67637	0.816771	0.89902	0.682272	0.614283	0.704218	0.823585	0.884399	0.718784	0.748273
		SYT1	-0.932564	-0.517343						CPLX1	0.889194	var<sub>case</sub>/var<sub>con</sub>	0.83291		T1	NSF	0.631858		NLGN1	0.71436	0.77088	0.714935	0.788706	0.681122	0.777822	0.763982	0.729108	0.661381	0.40352	0.768779	0.742856	0.655843	0.787605	0.700558	0.617967	1	0.933606	0.886542	0.865458	0.760379	0.689524	0.737626	0.834103	0.928873	0.640628	0.710156	0.740704	0.684444	0.742457
		SYT1	-0.201782	0.927549						CPLX1	0.889194	ICC	0.963854		T1	CPLX1	0.663115		NLGN2	0.713721	0.756095	0.691085	0.772386	0.694626	0.748217	0.750668	0.702597	0.635302	0.415762	0.757813	0.748609	0.632002	0.789186	0.707578	0.595037	0.933606	1	0.876142	0.853072	0.752029	0.674295	0.706903	0.875789	0.943137	0.641988	0.666717	0.713317	0.677579	0.717676
		SYT1	0.856637	0.942451						CPLX1	0.889194	PC1 loading	0.952734		T1	NPTX2	0.577819		NLGN3	0.635648	0.738114	0.738477	0.720304	0.618985	0.737418	0.734401	0.709148	0.656746	0.385676	0.693095	0.712622	0.677375	0.707545	0.694287	0.658873	0.886542	0.876142	1	0.840847	0.728645	0.702727	0.738606	0.835806	0.876466	0.656765	0.691778	0.726246	0.668951	0.695343
		SYT1	0.749531	0.864125						CPLX1	0.889194	Aβ40 cor	0.935999		T1	NPTXR	0.771685		NLGNX	0.668678	0.793691	0.651974	0.737746	0.660706	0.780935	0.813376	0.754528	0.727722	0.392263	0.759059	0.703156	0.594922	0.679515	0.682622	0.669804	0.865458	0.853072	0.840847	1	0.780763	0.69344	0.748446	0.825658	0.847646	0.625134	0.714323	0.76505	0.717916	0.768627
		SYT1	1.22153	0.801457						SCG2	0.860676	Std. β<sub>case-control</sub>	0.594643		T1	1433Z	0.416076		NPTX1	0.714955	0.820025	0.774739	0.845126	0.74292	0.811125	0.833029	0.810353	0.766362	0.47018	0.763644	0.824478	0.665358	0.839145	0.686994	0.67637	0.760379	0.752029	0.728645	0.780763	1	0.864241	0.837703	0.738306	0.780249	0.519896	0.730682	0.826925	0.750336	0.784559
		SYT1	-0.0828486	0.0308705						SCG2	0.860676	var<sub>case</sub>/var<sub>con</sub>	0.836392		T1	STX7	0.635077		NPTX2	0.628088	0.789988	0.7724	0.709733	0.619726	0.749661	0.778421	0.745589	0.711035	0.364652	0.65655	0.738833	0.757823	0.732829	0.646447	0.816771	0.689524	0.674295	0.702727	0.69344	0.864241	1	0.917677	0.707065	0.70963	0.607821	0.728309	0.845374	0.709297	0.682471
		SYT1	0.234157	-0.119522						SCG2	0.860676	ICC	0.928831		T1	VAMP2	0.567338		NPTXR	0.722101	0.90576	0.794882	0.787573	0.642146	0.857728	0.870913	0.848075	0.791181	0.365244	0.796218	0.797873	0.855438	0.747892	0.803989	0.89902	0.737626	0.706903	0.738606	0.748446	0.837703	0.917677	1	0.774649	0.74958	0.721256	0.833269	0.926388	0.789494	0.809705
		SYT1	-0.280873	-0.728882						SCG2	0.860676	PC1 loading	0.950868		T1	GDIA	0.556114		NRX1A	0.63263	0.769415	0.673212	0.718654	0.63185	0.73648	0.761815	0.712323	0.678918	0.377527	0.706788	0.740059	0.678345	0.687024	0.715232	0.682272	0.834103	0.875789	0.835806	0.825658	0.738306	0.707065	0.774649	1	0.883268	0.773321	0.667394	0.759178	0.707544	0.682757
		SYT1	0.37978	0.132338						SCG2	0.860676	Aβ40 cor	0.992643		T1	STX1B	0.65402		NRX2A	0.658014	0.7608	0.691714	0.764094	0.682471	0.74562	0.743831	0.702883	0.660196	0.408414	0.730358	0.785391	0.646436	0.782788	0.698943	0.614283	0.928873	0.943137	0.876466	0.847646	0.780249	0.70963	0.74958	0.883268	1	0.636718	0.663887	0.72931	0.680469	0.698312
		SYT1	-0.359435	-0.748676						THY1	0.859402	Std. β<sub>case-control</sub>	0.593121		T1	NEUG	0.733405		NRX3A	0.505958	0.652406	0.644838	0.538393	0.462818	0.659594	0.618152	0.602036	0.546459	0.285024	0.5773	0.565517	0.697689	0.486562	0.649785	0.704218	0.640628	0.641988	0.656765	0.625134	0.519896	0.607821	0.721256	0.773321	0.636718	1	0.597277	0.669079	0.598338	0.588927
		SYT1	0.842492	0.412581						THY1	0.859402	var<sub>case</sub>/var<sub>con</sub>	0.818034		T1	SYUB	0.764349		NSF	0.748961	0.877194	0.647459	0.750593	0.589302	0.865625	0.860204	0.807896	0.692251	0.297778	0.826767	0.677247	0.725926	0.677147	0.760306	0.823585	0.710156	0.666717	0.691778	0.714323	0.730682	0.728309	0.833269	0.667394	0.663887	0.597277	1	0.851299	0.759381	0.812975
		SYT1	-1.57573	-2.05785						THY1	0.859402	ICC	0.971561		T1	KCC2A	0.682068		SCG2	0.758605	0.927634	0.705786	0.791598	0.659936	0.907736	0.900087	0.875862	0.806101	0.325093	0.844612	0.73148	0.742494	0.728211	0.781425	0.884399	0.740704	0.713317	0.726246	0.76505	0.826925	0.845374	0.926388	0.759178	0.72931	0.669079	0.851299	1	0.825828	0.849068
		SYT1	-0.143368	-0.200121						THY1	0.859402	PC1 loading	0.995998		T1	NRX1A	0.520488		SNAP25	0.718628	0.817233	0.610831	0.736869	0.618199	0.812447	0.82185	0.728459	0.702072	0.275609	0.747956	0.688224	0.643112	0.671513	0.690459	0.718784	0.684444	0.677579	0.668951	0.717916	0.750336	0.709297	0.789494	0.707544	0.680469	0.598338	0.759381	0.825828	1	0.760218
		SYT1	-0.944449	-0.867108						THY1	0.859402	Aβ40 cor	0.918299		T1	NRX2A	0.435082		STX1B	0.80676	0.908321	0.727296	0.83121	0.694351	0.913879	0.903676	0.868504	0.80292	0.390944	0.887752	0.753153	0.705547	0.75977	0.824048	0.748273	0.742457	0.717676	0.695343	0.768627	0.784559	0.682471	0.809705	0.682757	0.698312	0.588927	0.812975	0.849068	0.760218	1
		SYT1	0.540385	0.350094						VGF	0.853982	Std. β<sub>case-control</sub>	0.469957		T1	NRX3A	0.472164		STX7	0.851135	0.905695	0.667072	0.836525	0.711715	0.89673	0.870912	0.828669	0.759616	0.40942	0.891561	0.747907	0.687505	0.783118	0.826667	0.746501	0.765103	0.77339	0.700406	0.754972	0.774448	0.695029	0.823605	0.72577	0.742869	0.623244	0.787474	0.871088	0.778274	0.894196
		SYT1	1.14435	1.16675						VGF	0.853982	var<sub>case</sub>/var<sub>con</sub>	0.921255		T1	NLGN1	0.42521		SYN1	0.619085	0.829735	0.625821	0.652316	0.497822	0.780381	0.774793	0.783526	0.698118	0.283273	0.725174	0.635661	0.749594	0.566844	0.75835	0.832717	0.606883	0.602095	0.638555	0.645517	0.632739	0.676279	0.81272	0.690305	0.601015	0.658866	0.74538	0.793915	0.646598	0.752818
		SYT1	-0.140924	0.754398						VGF	0.853982	ICC	0.96666		T1	NLGN2	0.425059		SYT1	0.746452	0.8753	0.644428	0.757981	0.638099	0.842219	0.842814	0.767512	0.722949	0.258369	0.800579	0.702235	0.716397	0.692012	0.743469	0.793582	0.725613	0.707019	0.680403	0.721302	0.76154	0.763224	0.852062	0.698442	0.718576	0.636668	0.805637	0.863937	0.877474	0.804859
		SYT1	-0.630827	-0.234349						VGF	0.853982	PC1 loading	0.912039		T1	NLGN3	0.469316		SYUB	0.752962	0.863695	0.721104	0.775481	0.593192	0.899793	0.87265	0.830925	0.722206	0.30787	0.811555	0.696715	0.749163	0.685086	0.793655	0.813929	0.709868	0.690849	0.696625	0.726172	0.725054	0.692592	0.845832	0.697863	0.678859	0.710147	0.812325	0.862808	0.769513	0.858501
		SYT1	-0.15398	1.22622						VGF	0.853982	Aβ40 cor	1		T1	NLGNX	0.47081		THY1	0.791324	0.937638	0.776971	0.859833	0.710733	0.905825	0.880213	0.857711	0.785343	0.382963	0.865017	0.832754	0.839684	0.810607	0.870446	0.85292	0.789389	0.763954	0.75775	0.754654	0.828653	0.83508	0.93814	0.782187	0.789711	0.712545	0.853952	0.91399	0.776469	0.86314
		SYT1	0.969208	1.71157						STX1B	0.850297	Std. β<sub>case-control</sub>	0.728226		T1	SNAP25	0.532741		VAMP2	0.535928	0.737301	0.58912	0.582519	0.403906	0.678753	0.681521	0.705716	0.579638	0.311821	0.676017	0.602641	0.752769	0.459135	0.70763	0.711256	0.540548	0.488265	0.54865	0.536323	0.45443	0.490983	0.702344	0.601899	0.514875	0.665772	0.709025	0.689696	0.613061	0.651987
		SYT1	2.60041	2.31236						STX1B	0.850297	var<sub>case</sub>/var<sub>con</sub>	0.88607		T1	SYT1	0.599773		VGF	0.743753	0.895169	0.672585	0.764431	0.619965	0.889168	0.867711	0.835488	0.78318	0.251418	0.81414	0.698583	0.732417	0.671936	0.783249	0.897015	0.704519	0.685863	0.709389	0.740232	0.79771	0.826934	0.916439	0.750087	0.698461	0.689618	0.828856	0.966959	0.810972	0.821659
		SYT1	1.05197	0.904479						STX1B	0.850297	ICC	0.809027		T2	CTSD	0.0175322
		SYT1	0.0416301	0.0531165						STX1B	0.850297	PC1 loading	0.922747		T2	LAMP1	0.323541
		SYT1	1.21473	1.6167						STX1B	0.850297	Aβ40 cor	0.905414		T2	VGF	0.644204
		SYT1	-0.162989	0.126373						NEUG	0.83065	Std. β<sub>case-control</sub>	0.617412		T2	SCG2	0.643864
		SYT1	0.610636	0.941879						NEUG	0.83065	var<sub>case</sub>/var<sub>con</sub>	0.870709		T2	AP2B1	0.645298
		SYT1	0.47382	1.06628						NEUG	0.83065	ICC	0.870821		T2	CPLX2	0.586235
		SYT1	-0.0242855	-0.496239						NEUG	0.83065	PC1 loading	0.848617		T2	NPTX1	0.471364
		SYT1	0.579898	0.38184						NEUG	0.83065	Aβ40 cor	0.94569		T2	GRIA4	0.415518
		SYT1	0.907951	1.00415						APP	0.811266	Std. β<sub>case-control</sub>	0.663868		T2	CNTN2	0.302497
		SYT1	-0.329846	0.626524						APP	0.811266	var<sub>case</sub>/var<sub>con</sub>	0.903556		T2	CSTN1	0.569038
		SYT1	0.318716	0.427499						APP	0.811266	ICC	1		T2	THY1	0.640397
		SYT1	-0.163809	0.51551						APP	0.811266	PC1 loading	0.749566		T2	APP	0.469214
		SYT1	-0.326383	-0.230154						APP	0.811266	Aβ40 cor	0.739338		T2	NCAM2	0.63187
		SYT1	0.811021	0.399639						CNTN1	0.809313	Std. β<sub>case-control</sub>	0.830423		T2	CSTN3	0.493374
		SYT1	1.76318	1.93541						CNTN1	0.809313	var<sub>case</sub>/var<sub>con</sub>	0.795332		T2	CNTN1	0.413012
		SYT1	0.0485271	0.976002						CNTN1	0.809313	ICC	0.796363		T2	SYN1	0.556876
		SYT1	0.513537	0.846034						CNTN1	0.809313	PC1 loading	0.87448		T2	NSF	0.521076
		SYT1	0.607449	1.20163						CNTN1	0.809313	Aβ40 cor	0.749966		T2	CPLX1	0.558897
		SYT1	2.545	2.89107						CPLX2	0.799996	Std. β<sub>case-control</sub>	0.714839		T2	NPTX2	0.518201
		SYT1	0.304578	1.85242						CPLX2	0.799996	var<sub>case</sub>/var<sub>con</sub>	0.438229		T2	NPTXR	0.640584
		SYT1	-0.3955	0.0767194						CPLX2	0.799996	ICC	0.956732		T2	1433Z	0.335751
		SYT1	-0.172024	-0.157253						CPLX2	0.799996	PC1 loading	0.951135		T2	STX7	0.552114
		SYT1	-0.630827	-0.0812511						CPLX2	0.799996	Aβ40 cor	0.939045		T2	VAMP2	0.41507
		SYT1	-0.101281	-0.175316						CNTN2	0.799388	Std. β<sub>case-control</sub>	0.864317		T2	GDIA	0.449566
		SYT1	2.54703	2.74665						CNTN2	0.799388	var<sub>case</sub>/var<sub>con</sub>	0.999843		T2	STX1B	0.607274
		SYT1	-0.302256	0.0660825						CNTN2	0.799388	ICC	0.844578		T2	NEUG	0.648948
		SYT1	-1.41609	-1.33688						CNTN2	0.799388	PC1 loading	0.666594		T2	SYUB	0.681504
		SYT1	-0.0669101	0.792463						CNTN2	0.799388	Aβ40 cor	0.621608		T2	KCC2A	0.551472
		SYT1	-1.12202	-0.594733						LAMP1	0.792694	Std. β<sub>case-control</sub>	0.840912		T2	NRX1A	0.44119
		SYT1	1.42792	1.29426						LAMP1	0.792694	var<sub>case</sub>/var<sub>con</sub>	0.935546		T2	NRX2A	0.327336
		SYT1	-0.554396	-1.42598						LAMP1	0.792694	ICC	0.741361		T2	NRX3A	0.416028
		SYT1	-1.7469	-1.96933						LAMP1	0.792694	PC1 loading	0.782062		T2	NLGN1	0.301469
		SYT1	0.0462298	-0.399927						LAMP1	0.792694	Aβ40 cor	0.663591		T2	NLGN2	0.386909
		SYT1	2.36456	-0.0203686						KCC2A	0.792451	Std. β<sub>case-control</sub>	0.600765		T2	NLGN3	0.364857
		SYT1	0.67869	0.932142						KCC2A	0.792451	var<sub>case</sub>/var<sub>con</sub>	0.946482		T2	NLGNX	0.408652
		SYT1	1.75968	1.37922						KCC2A	0.792451	ICC	0.889534		T2	SNAP25	0.584054
		SYT1	-0.712156	0.0797518						KCC2A	0.792451	PC1 loading	0.772706		T2	SYT1	0.639595
		SYT1	0.577967	0.957282						KCC2A	0.792451	Aβ40 cor	0.752769
		SYT1	0.335491	-0.497154						NLGNX	0.791089	Std. β<sub>case-control</sub>	0.809006
		SYT1	0.814004	-0.0812511						NLGNX	0.791089	var<sub>case</sub>/var<sub>con</sub>	0.759595
		SYT1	-1.04669	-1.04778						NLGNX	0.791089	ICC	0.601465
		SYT1	-0.291118	0.351481						NLGNX	0.791089	PC1 loading	0.801889
		SYT1	-1.83479	-1.51903						NLGNX	0.791089	Aβ40 cor	0.983488
		SYT1	-0.248654	-0.433786						SYT1	0.775831	Std. β<sub>case-control</sub>	0.674278
		SYT1	-1.18777	-1.54854						SYT1	0.775831	var<sub>case</sub>/var<sub>con</sub>	0.707292
		SYT1	0.272106	0.677443						SYT1	0.775831	ICC	0.739953
		SYT1	-0.724938	-1.02814						SYT1	0.775831	PC1 loading	0.847067
										SYT1	0.775831	Aβ40 cor	0.910564
										GDIA	0.771657	Std. β<sub>case-control</sub>	0.996945
										GDIA	0.771657	var<sub>case</sub>/var<sub>con</sub>	0.653054
										GDIA	0.771657	ICC	0.491137
										GDIA	0.771657	PC1 loading	0.896726
										GDIA	0.771657	Aβ40 cor	0.820424
										SNAP25	0.768553	Std. β<sub>case-control</sub>	0.857527
										SNAP25	0.768553	var<sub>case</sub>/var<sub>con</sub>	0.889324
										SNAP25	0.768553	ICC	0.486641
										SNAP25	0.768553	PC1 loading	0.783967
										SNAP25	0.768553	Aβ40 cor	0.825304
										AP2B1	0.754401	Std. β<sub>case-control</sub>	0.394885
										AP2B1	0.754401	var<sub>case</sub>/var<sub>con</sub>	0.615064
										AP2B1	0.754401	ICC	0.81622
										AP2B1	0.754401	PC1 loading	1
										AP2B1	0.754401	Aβ40 cor	0.945834
										NPTXR	0.741231	Std. β<sub>case-control</sub>	0.262031
										NPTXR	0.741231	var<sub>case</sub>/var<sub>con</sub>	0.583903
										NPTXR	0.741231	ICC	0.979627
										NPTXR	0.741231	PC1 loading	0.946289
										NPTXR	0.741231	Aβ40 cor	0.934303
										NSF	0.724181	Std. β<sub>case-control</sub>	0.754284
										NSF	0.724181	var<sub>case</sub>/var<sub>con</sub>	0.526064
										NSF	0.724181	ICC	0.580929
										NSF	0.724181	PC1 loading	0.871782
										NSF	0.724181	Aβ40 cor	0.887847
										NLGN3	0.723924	Std. β<sub>case-control</sub>	0.696648
										NLGN3	0.723924	var<sub>case</sub>/var<sub>con</sub>	0.941772
										NLGN3	0.723924	ICC	0.416733
										NLGN3	0.723924	PC1 loading	0.71462
										NLGN3	0.723924	Aβ40 cor	0.849849
										NLGN2	0.690974	Std. β<sub>case-control</sub>	0.653486
										NLGN2	0.690974	var<sub>case</sub>/var<sub>con</sub>	0.712658
										NLGN2	0.690974	ICC	0.399197
										NLGN2	0.690974	PC1 loading	0.803556
										NLGN2	0.690974	Aβ40 cor	0.885973
										1433Z	0.678895	Std. β<sub>case-control</sub>	0.932536
										1433Z	0.678895	var<sub>case</sub>/var<sub>con</sub>	0.601577
										1433Z	0.678895	ICC	0.384143
										1433Z	0.678895	PC1 loading	0.784188
										1433Z	0.678895	Aβ40 cor	0.692029
										NRX1A	0.670586	Std. β<sub>case-control</sub>	0.582976
										NRX1A	0.670586	var<sub>case</sub>/var<sub>con</sub>	0.692375
										NRX1A	0.670586	ICC	0.446226
										NRX1A	0.670586	PC1 loading	0.763368
										NRX1A	0.670586	Aβ40 cor	0.867985
										GRIA4	0.670449	Std. β<sub>case-control</sub>	0.217142
										GRIA4	0.670449	var<sub>case</sub>/var<sub>con</sub>	0.634215
										GRIA4	0.670449	ICC	0.875259
										GRIA4	0.670449	PC1 loading	0.813355
										GRIA4	0.670449	Aβ40 cor	0.812275
										NPTX1	0.668479	Std. β<sub>case-control</sub>	0.35598
										NPTX1	0.668479	var<sub>case</sub>/var<sub>con</sub>	0.399069
										NPTX1	0.668479	ICC	0.850568
										NPTX1	0.668479	PC1 loading	0.860235
										NPTX1	0.668479	Aβ40 cor	0.876541
										VAMP2	0.661855	Std. β<sub>case-control</sub>	0.687482
										VAMP2	0.661855	var<sub>case</sub>/var<sub>con</sub>	0.871541
										VAMP2	0.661855	ICC	0.467345
										VAMP2	0.661855	PC1 loading	0.647337
										VAMP2	0.661855	Aβ40 cor	0.635568
										NLGN1	0.648827	Std. β<sub>case-control</sub>	0.59357
										NLGN1	0.648827	var<sub>case</sub>/var<sub>con</sub>	0.695685
										NLGN1	0.648827	ICC	0.320445
										NLGN1	0.648827	PC1 loading	0.792537
										NLGN1	0.648827	Aβ40 cor	0.841898
										NRX2A	0.640211	Std. β<sub>case-control</sub>	0.553925
										NRX2A	0.640211	var<sub>case</sub>/var<sub>con</sub>	0.592435
										NRX2A	0.640211	ICC	0.397341
										NRX2A	0.640211	PC1 loading	0.782451
										NRX2A	0.640211	Aβ40 cor	0.874901
										CSTN3	0.63039	Std. β<sub>case-control</sub>	0.474343
										CSTN3	0.63039	var<sub>case</sub>/var<sub>con</sub>	0.372791
										CSTN3	0.63039	ICC	0.622126
										CSTN3	0.63039	PC1 loading	0.823081
										CSTN3	0.63039	Aβ40 cor	0.859609
										NRX3A	0.629135	Std. β<sub>case-control</sub>	0.613038
										NRX3A	0.629135	var<sub>case</sub>/var<sub>con</sub>	0.884906
										NRX3A	0.629135	ICC	0.360166
										NRX3A	0.629135	PC1 loading	0.570814
										NRX3A	0.629135	Aβ40 cor	0.716751
										NPTX2	0.615016	Std. β<sub>case-control</sub>	0
										NPTX2	0.615016	var<sub>case</sub>/var<sub>con</sub>	0.593755
										NPTX2	0.615016	ICC	0.889686
										NPTX2	0.615016	PC1 loading	0.794395
										NPTX2	0.615016	Aβ40 cor	0.797243
										CSTN1	0.597225	Std. β<sub>case-control</sub>	0.282902
										CSTN1	0.597225	var<sub>case</sub>/var<sub>con</sub>	0.41216
										CSTN1	0.597225	ICC	0.534357
										CSTN1	0.597225	PC1 loading	0.934227
										CSTN1	0.597225	Aβ40 cor	0.822479
										SYN1	0.592578	Std. β<sub>case-control</sub>	0.712671
										SYN1	0.592578	var<sub>case</sub>/var<sub>con</sub>	0.548193
										SYN1	0.592578	ICC	0.124996
										SYN1	0.592578	PC1 loading	0.806673
										SYN1	0.592578	Aβ40 cor	0.770356
										CTSD	0.0620815	Std. β<sub>case-control</sub>	0.310407
										CTSD	0.0620815	var<sub>case</sub>/var<sub>con</sub>	0
										CTSD	0.0620815	ICC	0
										CTSD	0.0620815	PC1 loading	0
										CTSD	0.0620815	Aβ40 cor	0
[truncated: 45 more columns]

## Sheet: Figure 2
Panel A								Panel B																							Panel C					Panel D
Category	Protein	SCZ+	BD1	BD2+	ADHD	AN			ALBQ	AP2B1	C1q	C2	C3	C3b_iC3c	C4	C4b	C5	C5a	CFH	CFI	CTSD	GRIA4	MBL	NfL	NLGNX	NPTX2	NPTXR	NRX1A	SYT1		case_control	name	value			Protein	plot_group	Residualized z-score
Complement	C1q	0	0.183275	0.195697	0	0		ALBQ	1	0.127389	0.264964	0.42775	-0.228778	0.586653	0.276876	0.621732	0.845883	0.687473	0.0763204	0.636913	-0.0590677	0.095018	0.491163	0.425076	0.0977216	0.0201163	-0.171512	-0.124112	0.074078		Case	C1q (z-score)	0.63882			AP2B1	BD1	-0.388031
Complement	C2	-0.301945	0	0	0.517746	0		AP2B1	0.127389	1	0.200734	0.0420791	0.143557	0.166318	0.252361	0.0844146	0.076466	0.131019	0.155437	0.102125	0.117861	0.361107	0.0621575	-0.163395	0.338032	0.424951	0.444604	0.263766	0.31588		Case	NPTX2 (residualized z-score)	1.08521			AP2B1	BD1	-0.637595
Complement	C3	-0.527381	-0.329455	-0.370948	-0.27664	0		C1q	0.264964	0.200734	1	0.334361	-0.140989	0.42321	0.651139	0.391174	0.355447	0.149135	0.351891	0.279913	0.00840378	0.0456168	0.122106	0.277535	0.115217	-0.0139028	-0.0766881	-0.135802	0.0842852		Case	NPTX2 (residualized z-score)	-0.975134			AP2B1	BD2+	-0.0532633
Complement	C3b_iC3c	-0.315865	0.345686	0	0	0		C2	0.42775	0.0420791	0.334361	1	-0.580822	0.331495	0.341332	0.481025	0.458071	0.362154	0.00239686	0.436551	-0.173862	-0.0765454	0.241226	0.350869	-0.0393767	-0.125617	-0.169769	-0.140084	0.150797		Case	NPTX2 (residualized z-score)	-1.77806			AP2B1	BD1	-1.05665
Complement	C4	0	0.174385	0	0	0		C3	-0.228778	0.143557	-0.140989	-0.580822	1	-0.0108873	0.0484713	-0.227587	-0.230191	-0.0516795	0.0903185	-0.129079	0.0687842	0.128244	-0.0699846	-0.187678	0.0733638	0.146764	0.204535	0.132511	-0.0162971		Case	C1q (z-score)	-0.0720601			AP2B1	CON	-0.419659
Complement	C4b	0	0.317362	0.23872	0	0		C3b_iC3c	0.586653	0.166318	0.42321	0.331495	-0.0108873	1	0.435134	0.55812	0.640458	0.639119	0.295838	0.548075	-0.00388134	0.0279327	0.34614	0.306683	0.102809	-0.0627109	-0.126189	-0.115268	0.0748314		Case	C1q (z-score)	-0.180334			AP2B1	CON	0.682453
Complement	C5	0.271281	0.495288	0.30599	0	0		C4	0.276876	0.252361	0.651139	0.341332	0.0484713	0.435134	1	0.36611	0.331047	0.227098	0.382966	0.362485	-0.0239928	0.086488	0.156463	0.226009	0.10221	0.0202188	-0.0303182	-0.0422874	0.131342		Case	C1q (z-score)	0.104448			AP2B1	BD2+	0.145832
Complement	C5a	-0.376185	0.207406	0	0	-0.588449		C4b	0.621732	0.0844146	0.391174	0.481025	-0.227587	0.55812	0.36611	1	0.740828	0.515317	0.119411	0.571349	-0.049441	-0.0278224	0.462505	0.369843	0.0206359	-0.105714	-0.190541	-0.176045	0.0469003		Case	NfL (z-score)	3.25359			AP2B1	CON	1.10176
Complement	CFH	0	0.176199	0	0	0		C5	0.845883	0.076466	0.355447	0.458071	-0.230191	0.640458	0.331047	0.740828	1	0.776921	0.115257	0.737994	-0.0278551	0.0091978	0.569636	0.462037	0.0929194	-0.10606	-0.238309	-0.194138	0.0353305		Control	C1q (z-score)	-0.364936			AP2B1	CON	-0.725943
Complement	CFI	0.23668	0.430902	0.22636	0.376259	0		C5a	0.687473	0.131019	0.149135	0.362154	-0.0516795	0.639119	0.227098	0.515317	0.776921	1	0.0796317	0.573236	-0.0120912	0.0926612	0.437678	0.304504	0.0534111	-0.0596021	-0.16299	-0.116246	0.0324085		Case	NfL (z-score)	-0.316998			AP2B1	CON	1.13025
Complement	MBL	0.391897	0.373176	0.248293	0	0		CFH	0.0763204	0.155437	0.351891	0.00239686	0.0903185	0.295838	0.382966	0.119411	0.115257	0.0796317	1	0.0611382	0.0407035	0.0842809	0.0574554	0.00883063	0.0908589	0.065862	0.0561776	-0.0557064	0.0462003		Control	NPTX2 (residualized z-score)	0.726218			AP2B1	BD1	1.7829
Neurodegeneration	ALBQ	-0.245273	0.209242	0	-0.219304	NA		CFI	0.636913	0.102125	0.279913	0.436551	-0.129079	0.548075	0.362485	0.571349	0.737994	0.573236	0.0611382	1	-0.0695598	-0.0168776	0.476425	0.363924	0.110542	-0.126124	-0.2076	-0.143903	0.080244		Case	NPTX2 (residualized z-score)	-1.98621			AP2B1	SCZ+	-0.01575
Neurodegeneration	CTSD	-0.585876	0	0	-0.815738	0		CTSD	-0.0590677	0.117861	0.00840378	-0.173862	0.0687842	-0.00388134	-0.0239928	-0.049441	-0.0278551	-0.0120912	0.0407035	-0.0695598	1	0.290766	-0.0432313	-0.0546959	-0.0141353	0.181444	0.161101	0.0669186	-0.237005		Case	C1q (z-score)	-0.593676			AP2B1	SCZ+	-1.22565
Neurodegeneration	LAMP1	-0.31862	-0.220228	0	-0.431699	0		GRIA4	0.095018	0.361107	0.0456168	-0.0765454	0.128244	0.0279327	0.086488	-0.0278224	0.0091978	0.0926612	0.0842809	-0.0168776	0.290766	1	-0.0428514	-0.117656	0.189449	0.482676	0.490121	0.368326	0.0793509		Case	NPTX2 (residualized z-score)	-1.28671			AP2B1	CON	-1.41034
Neurodegeneration	NfL	0.244483	0.251952	0.191065	0.147912	0		MBL	0.491163	0.0621575	0.122106	0.241226	-0.0699846	0.34614	0.156463	0.462505	0.569636	0.437678	0.0574554	0.476425	-0.0432313	-0.0428514	1	0.164452	0.142222	-0.0289155	-0.0909227	-0.102237	0.0688574		Case	NfL (z-score)	0.0695195			AP2B1	BD2+	0.0904416
Postsynptic membrane	AP2B1	-0.754583	-0.246395	0	-0.388643	0		NfL	0.425076	-0.163395	0.277535	0.350869	-0.187678	0.306683	0.226009	0.369843	0.462037	0.304504	0.00883063	0.363924	-0.0546959	-0.117656	0.164452	1	-0.159035	-0.342947	-0.441934	-0.281933	-0.0991549		Case	C1q (z-score)	1.07259			AP2B1	BD2+	0.0220341
Postsynptic membrane	GRIA4	-0.883254	-0.433339	-0.237661	-0.366135	0		NLGNX	0.0977216	0.338032	0.115217	-0.0393767	0.0733638	0.102809	0.10221	0.0206359	0.0929194	0.0534111	0.0908589	0.110542	-0.0141353	0.189449	0.142222	-0.159035	1	0.204508	0.206273	0.579885	0.295759		Case	C1q (z-score)	-0.10795			AP2B1	CON	-1.45708
Postsynptic membrane	KCC2A	-0.605545	-0.46866	-0.27612	-0.253611	0		NPTX2	0.0201163	0.424951	-0.0139028	-0.125617	0.146764	-0.0627109	0.0202188	-0.105714	-0.10606	-0.0596021	0.065862	-0.126124	0.181444	0.482676	-0.0289155	-0.342947	0.204508	1	0.879913	0.340263	0.229489		Case	NPTX2 (residualized z-score)	0.430422			AP2B1	ADHD	-1.11398
Postsynptic membrane	NEUG	-0.593494	-0.271629	0	-0.304821	0		NPTXR	-0.171512	0.444604	-0.0766881	-0.169769	0.204535	-0.126189	-0.0303182	-0.190541	-0.238309	-0.16299	0.0561776	-0.2076	0.161101	0.490121	-0.0909227	-0.441934	0.206273	0.879913	1	0.372774	0.259038		Case	NfL (z-score)	-0.539219			AP2B1	ADHD	-2.5118
Postsynptic membrane	NPTX1	-0.782747	-0.533636	-0.25164	-0.459216	0		NRX1A	-0.124112	0.263766	-0.135802	-0.140084	0.132511	-0.115268	-0.0422874	-0.176045	-0.194138	-0.116246	-0.0557064	-0.143903	0.0669186	0.368326	-0.102237	-0.281933	0.579885	0.340263	0.372774	1	0.255365		Control	NPTX2 (residualized z-score)	-2.00302			AP2B1	SCZ+	0.0064561
Postsynptic membrane	NPTX2	-1.04045	-0.736052	-0.393557	-0.530358	0		SYT1	0.074078	0.31588	0.0842852	0.150797	-0.0162971	0.0748314	0.131342	0.0469003	0.0353305	0.0324085	0.0462003	0.080244	-0.237005	0.0793509	0.0688574	-0.0991549	0.295759	0.229489	0.259038	0.255365	1		Case	C1q (z-score)	0.828309			AP2B1	BD2+	-0.527366
Postsynptic membrane	NPTXR	-0.850759	-0.556469	-0.280857	-0.400489	0																									Control	NfL (z-score)	-0.951868			AP2B1	CON	1.687
Presynaptic vesicle cycling	CPLX1	-0.48993	-0.230112	0	-0.350172	0																									Case	NfL (z-score)	1.01436			AP2B1	BD2+	0.61325
Presynaptic vesicle cycling	CPLX2	-0.522965	-0.221059	0	-0.3584	0																									Case	NfL (z-score)	0.591139			AP2B1	SCZ+	-0.284247
Presynaptic vesicle cycling	GDIA	-0.318745	0	0	-0.290771	0																									Case	C1q (z-score)	0.765763			AP2B1	CON	-0.29025
Presynaptic vesicle cycling	NSF	-0.49441	0	0	-0.357191	0																									Case	NPTX2 (residualized z-score)	-1.49391			AP2B1	BD2+	-0.213479
Presynaptic vesicle cycling	SNAP25	-0.419671	-0.257734	0	0	0																									Case	NfL (z-score)	-1.26645			AP2B1	BD1	0.625131
Presynaptic vesicle cycling	STX1B	-0.513274	-0.229764	0	-0.282159	0																									Case	NPTX2 (residualized z-score)	0.225445			AP2B1	BD1	0.930313
Presynaptic vesicle cycling	SYN1	-0.524534	0	0	-0.343442	0																									Case	NfL (z-score)	-1.43825			AP2B1	BD1	1.0389
Presynaptic vesicle cycling	SYT1	-0.552327	-0.223309	0	0	0																									Control	NPTX2 (residualized z-score)	0.487943			AP2B1	CON	0.0374591
Presynaptic vesicle cycling	VAMP2	-0.542769	0	0	0	0																									Case	C1q (z-score)	0.27625			AP2B1	SCZ+	-2.76817
Synapse misc.	1433Z	-0.289451	-0.248697	0	-0.365372	0																									Case	NfL (z-score)	-0.94996			AP2B1	AN	0.414958
Synapse misc.	APP	-0.559863	-0.552986	-0.248377	-0.293937	0																									Case	NfL (z-score)	-0.164188			AP2B1	BD1	0.0741342
Synapse misc.	CNTN1	-0.333927	-0.313997	0	-0.439292	0																									Case	C1q (z-score)	-0.000875299			AP2B1	BD1	-0.24974
Synapse misc.	CNTN2	-0.239473	-0.275718	0	-0.414756	0																									Case	C1q (z-score)	1.10248			AP2B1	SCZ+	-1.85435
Synapse misc.	SCG2	-0.609976	-0.46096	0	0	0																									Case	NfL (z-score)	-0.856606			AP2B1	BD1	-0.382032
Synapse misc.	THY1	-0.611078	-0.324865	0	-0.406478	0																									Case	NPTX2 (residualized z-score)	-0.23087			AP2B1	BD2+	0.214479
Synapse misc.	VGF	-0.700238	-0.459412	0	0	0																									Case	NPTX2 (residualized z-score)	-1.30312			AP2B1	SCZ+	-2.36978
Transsynaptic adhesion	CSTN1	-0.83565	-0.586978	0	-0.552112	0																									Case	C1q (z-score)	-0.554984			AP2B1	BD2+	-0.8865
Transsynaptic adhesion	CSTN3	-0.697063	-0.483885	0	-0.41659	0																									Control	NfL (z-score)	0.0949492			AP2B1	ADHD	-1.17997
Transsynaptic adhesion	NLGN1	-0.46722	-0.610753	-0.261946	-0.457819	0																									Control	C1q (z-score)	0.509325			AP2B1	AN	-0.15297
Transsynaptic adhesion	NLGN2	-0.533328	-0.567379	-0.244703	-0.378918	0																									Control	NPTX2 (residualized z-score)	0.0388539			AP2B1	CON	-0.615283
Transsynaptic adhesion	NLGN3	-0.327813	-0.536134	0	-0.228333	0																									Case	NfL (z-score)	-0.869637			AP2B1	CON	3.25582
Transsynaptic adhesion	NLGNX	-0.431856	-0.454796	0	-0.271799	0																									Case	C1q (z-score)	0.765763			AP2B1	BD1	-1.67197
Transsynaptic adhesion	NRX1A	-0.618422	-0.60216	-0.207302	-0.32418	0																									Control	C1q (z-score)	0.27625			AP2B1	SCZ+	0.791585
Transsynaptic adhesion	NRX2A	-0.639453	-0.621193	-0.285604	-0.38667	0																									Control	NPTX2 (residualized z-score)	-1.17765			AP2B1	SCZ+	1.83174
Transsynaptic adhesion	NRX3A	-0.59666	-0.48092	-0.220309	0	0																									Case	NPTX2 (residualized z-score)	0.609399			AP2B1	CON	0.353084
																															Control	C1q (z-score)	0.859355			AP2B1	BD2+	-0.100901
																															Control	NfL (z-score)	0.0990165			AP2B1	BD1	0.538513
																															Case	C1q (z-score)	0.509325			AP2B1	BD1	0.846298
																															Control	C1q (z-score)	0.541943			AP2B1	ADHD	-0.826122
																															Case	NPTX2 (residualized z-score)	-2.28699			AP2B1	BD1	0.733138
																															Case	NPTX2 (residualized z-score)	-1.5176			AP2B1	BD1	0.232673
																															Case	C1q (z-score)	-0.632601			AP2B1	ADHD	-2.66502
																															Case	C1q (z-score)	-2.42115			AP2B1	BD1	0.0652875
																															Control	C1q (z-score)	-1.83061			AP2B1	BD2+	-1.04631
																															Case	NfL (z-score)	0.719886			AP2B1	BD1	-1.88298
																															Case	NfL (z-score)	-0.116211			AP2B1	BD2+	-1.67364
																															Case	C1q (z-score)	0.139177			AP2B1	ADHD	0.014439
																															Case	NfL (z-score)	2.23863			AP2B1	BD2+	0.550628
																															Case	NPTX2 (residualized z-score)	-1.39659			AP2B1	CON	0.209294
																															Case	C1q (z-score)	1.7002			AP2B1	BD1	1.02298
																															Control	C1q (z-score)	0.410466			AP2B1	BD2+	0.323249
																															Control	C1q (z-score)	0.27625			AP2B1	CON	-0.941677
																															Case	C1q (z-score)	0.27625			AP2B1	BD1	0.393785
																															Case	NfL (z-score)	-1.61942			AP2B1	BD1	-0.74298
																															Case	C1q (z-score)	-0.632601			AP2B1	CON	0.0111765
																															Control	NPTX2 (residualized z-score)	-1.48233			AP2B1	CON	1.36513
																															Case	NPTX2 (residualized z-score)	0.298616			AP2B1	CON	1.28796
																															Case	NPTX2 (residualized z-score)	-1.94906			AP2B1	AN	-0.0491911
																															Case	C1q (z-score)	0.606689			AP2B1	BD2+	-0.180476
																															Control	C1q (z-score)	-0.32759			AP2B1	CON	0.0862539
																															Case	NPTX2 (residualized z-score)	0.399859			AP2B1	BD2+	0.310371
																															Case	NPTX2 (residualized z-score)	-0.451133			AP2B1	BD1	-0.0286954
																															Case	NPTX2 (residualized z-score)	1.73425			AP2B1	BD1	-0.440438
																															Case	C1q (z-score)	1.04256			AP2B1	AN	-0.474998
																															Case	NfL (z-score)	0.215907			AP2B1	BD2+	1.80421
																															Control	NfL (z-score)	-1.2823			AP2B1	BD2+	-0.328249
																															Case	NfL (z-score)	-1.74925			AP2B1	CON	-0.544161
																															Case	NPTX2 (residualized z-score)	-1.76314			AP2B1	AN	0.0204521
																															Control	NfL (z-score)	1.43774			AP2B1	ADHD	0.171892
																															Case	C1q (z-score)	0.951608			AP2B1	ADHD	-1.55903
																															Control	NPTX2 (residualized z-score)	0.850824			AP2B1	AN	1.792
																															Case	NPTX2 (residualized z-score)	-0.0878595			AP2B1	BD2+	-0.112837
																															Case	C1q (z-score)	1.56283			AP2B1	AN	-2.26275
																															Case	NfL (z-score)	0.893817			AP2B1	SCZ+	-0.424013
																															Case	NPTX2 (residualized z-score)	-2.03679			AP2B1	CON	-0.196062
																															Case	NfL (z-score)	-1.59709			AP2B1	CON	-0.965536
																															Case	NfL (z-score)	1.16073			AP2B1	AN	0.237598
																															Control	NPTX2 (residualized z-score)	-0.247884			AP2B1	CON	-1.14053
																															Case	NfL (z-score)	-1.51721			AP2B1	CON	-0.279656
																															Case	NPTX2 (residualized z-score)	0.579362			AP2B1	CON	-0.132753
																															Case	C1q (z-score)	-0.911872			AP2B1	ADHD	1.99541
																															Case	C1q (z-score)	0.17372			AP2B1	CON	0.014597
																															Case	NPTX2 (residualized z-score)	-0.533083			AP2B1	CON	0.000228409
																															Case	NPTX2 (residualized z-score)	-2.88437			AP2B1	CON	-2.72546
																															Case	NPTX2 (residualized z-score)	-0.969717			AP2B1	CON	0.522926
																															Case	NfL (z-score)	3.39655			AP2B1	AN	-1.9473
																															Control	NPTX2 (residualized z-score)	-0.457841			AP2B1	BD2+	-0.743707
																															Control	NfL (z-score)	-1.35706			AP2B1	CON	-1.84927
																															Control	C1q (z-score)	-0.000875299			AP2B1	ADHD	0.0435172
																															Control	NfL (z-score)	1.20788			AP2B1	ADHD	0.610263
																															Control	C1q (z-score)	-0.478291			AP2B1	BD1	0.608658
																															Case	C1q (z-score)	0.47654			AP2B1	BD1	-0.0287348
																															Case	NPTX2 (residualized z-score)	-0.0522184			AP2B1	CON	-0.0865737
																															Control	NfL (z-score)	1.56997			AP2B1	AN	0.126783
																															Case	NPTX2 (residualized z-score)	-1.39827			AP2B1	AN	-3.08402
																															Case	C1q (z-score)	-1.2466			AP2B1	BD1	-0.856725
																															Case	NfL (z-score)	-1.91797			AP2B1	ADHD	1.87023
																															Case	C1q (z-score)	-0.216834			AP2B1	AN	-0.732013
																															Control	C1q (z-score)	0.951608			AP2B1	BD1	-0.936461
																															Control	NPTX2 (residualized z-score)	2.44253			AP2B1	ADHD	-0.330089
																															Control	NfL (z-score)	0.466777			AP2B1	ADHD	0.654567
																															Case	NPTX2 (residualized z-score)	-0.445426			AP2B1	BD1	1.17156
																															Case	C1q (z-score)	-1.07706			AP2B1	BD2+	-0.255641
																															Case	NfL (z-score)	-0.170683			AP2B1	BD2+	-0.609707
																															Case	NPTX2 (residualized z-score)	-0.0937557			AP2B1	BD2+	0.291026
																															Case	NfL (z-score)	-0.431306			AP2B1	CON	0.706105
																															Control	NfL (z-score)	-0.684883			AP2B1	BD2+	-0.245863
																															Case	NPTX2 (residualized z-score)	-0.894117			AP2B1	BD1	-1.90616
																															Case	NPTX2 (residualized z-score)	-2.27238			AP2B1	BD1	0.0315596
																															Case	NPTX2 (residualized z-score)	-0.986976			AP2B1	BD2+	0.136794
																															Control	C1q (z-score)	-1.55448			AP2B1	BD1	-1.73786
																															Case	NPTX2 (residualized z-score)	-1.36643			AP2B1	BD1	1.90902
																															Case	C1q (z-score)	0.310067			AP2B1	BD2+	-0.812589
																															Case	C1q (z-score)	0.606689			AP2B1	CON	0.301207
																															Case	NPTX2 (residualized z-score)	-1.55451			AP2B1	BD2+	-0.763278
																															Control	NfL (z-score)	1.77662			AP2B1	SCZ+	-2.13587
																															Control	NPTX2 (residualized z-score)	1.03832			AP2B1	BD2+	-1.07166
																															Case	C1q (z-score)	-0.180334			AP2B1	BD2+	-0.310191
																															Case	NPTX2 (residualized z-score)	-0.450329			AP2B1	BD2+	-0.0548252
																															Case	C1q (z-score)	1.16186			AP2B1	BD1	0.681719
																															Case	C1q (z-score)	-0.554984			AP2B1	BD2+	-2.54429
																															Control	NfL (z-score)	-0.857477			AP2B1	CON	1.29786
																															Control	NPTX2 (residualized z-score)	-0.238217			AP2B1	ADHD	-0.0248108
																															Case	C1q (z-score)	0.0344243			AP2B1	BD2+	0.255111
																															Case	C1q (z-score)	0.343707			AP2B1	SCZ+	-0.528026
																															Control	NfL (z-score)	0.974095			AP2B1	SCZ+	-1.9305
																															Case	C1q (z-score)	-0.0363694			AP2B1	BD2+	1.18148
																															Case	NfL (z-score)	-0.504074			AP2B1	AN	-0.912833
																															Case	C1q (z-score)	-2.11912			AP2B1	BD2+	1.02476
																															Case	C1q (z-score)	-0.32759			AP2B1	BD2+	-3.69138
																															Control	NfL (z-score)	0.509067			AP2B1	BD1	-0.0234659
																															Case	NfL (z-score)	2.26002			AP2B1	CON	0.879264
																															Case	C1q (z-score)	-0.671764			AP2B1	CON	0.726846
																															Case	NfL (z-score)	1.97471			AP2B1	CON	0.0312884
																															Case	NfL (z-score)	0.585801			AP2B1	SCZ+	-1.11973
																															Case	NPTX2 (residualized z-score)	-0.932509			AP2B1	BD1	1.83795
																															Case	C1q (z-score)	0.27625			AP2B1	BD2+	-0.414842
																															Case	NfL (z-score)	0.797625			AP2B1	BD1	-2.42517
																															Case	NPTX2 (residualized z-score)	-2.31637			AP2B1	AN	0.468077
																															Case	NPTX2 (residualized z-score)	-2.07651			AP2B1	CON	-0.174253
																															Case	NfL (z-score)	2.02364			AP2B1	BD1	2.04341
																															Case	C1q (z-score)	0.765763			AP2B1	BD2+	-0.374012
																															Control	C1q (z-score)	NA			AP2B1	CON	0.0870272
																															Case	NfL (z-score)	-1.64877			AP2B1	CON	-1.30463
																															Case	NfL (z-score)	-0.406071			AP2B1	CON	-1.34971
																															Control	NPTX2 (residualized z-score)	-1.28637			AP2B1	BD2+	-1.6029
																															Control	NfL (z-score)	1.70668			AP2B1	CON	-0.765187
																															Case	NPTX2 (residualized z-score)	-1.67048			AP2B1	BD2+	-0.46195
																															Case	C1q (z-score)	-0.4025			AP2B1	ADHD	-2.02033
																															Case	C1q (z-score)	-0.593676			AP2B1	BD1	-1.88348
																															Case	NfL (z-score)	-0.994474			AP2B1	BD2+	0.392998
																															Case	C1q (z-score)	0.509325			AP2B1	BD1	-1.34153
																															Case	C1q (z-score)	1.27899			AP2B1	BD1	0.922344
																															Control	C1q (z-score)	-0.0363694			AP2B1	CON	1.47527
																															Case	NfL (z-score)	0.110135			AP2B1	BD2+	-0.241892
																															Case	C1q (z-score)	1.22069			AP2B1	ADHD	-1.77889
																															Control	C1q (z-score)	0.702604			AP2B1	AN	0.189832
																															Case	NfL (z-score)	2.71777			AP2B1	BD1	0.736642
																															Control	NfL (z-score)	0.702421			AP2B1	CON	-0.795362
																															Case	C1q (z-score)	0.765763			AP2B1	CON	1.121
																															Case	NfL (z-score)	-0.377134			AP2B1	CON	0.0675488
																															Case	NfL (z-score)	-0.411284			AP2B1	ADHD	0.548669
																															Control	NPTX2 (residualized z-score)	-1.18434			AP2B1	BD1	0.376826
																															Case	NfL (z-score)	-0.323939			AP2B1	CON	0.117377
																															Case	NfL (z-score)	0.525531			AP2B1	ADHD	-0.146733
																															Case	C1q (z-score)	0.208078			AP2B1	SCZ+	-2.59184
																															Case	NfL (z-score)	0.747752			AP2B1	CON	1.08876
																															Case	NPTX2 (residualized z-score)	-1.26999			AP2B1	BD2+	0.587148
																															Control	NPTX2 (residualized z-score)	0.584208			AP2B1	BD2+	0.888004
																															Case	C1q (z-score)	-0.478291			AP2B1	ADHD	-0.535192
																															Case	C1q (z-score)	-1.07706			AP2B1	CON	0.817497
																															Case	NfL (z-score)	0.0990165			AP2B1	CON	1.48732
																															Case	NfL (z-score)	-0.975745			AP2B1	CON	-0.31663
																															Case	NPTX2 (residualized z-score)	-0.984871			AP2B1	SCZ+	-0.458018
																															Case	NPTX2 (residualized z-score)	-2.94751			AP2B1	CON	1.01248
																															Case	NfL (z-score)	0.677209			AP2B1	AN	-0.5655
																															Control	NfL (z-score)	1.02231			AP2B1	CON	0.876814
																															Case	NfL (z-score)	-0.494305			AP2B1	ADHD	0.869731
																															Case	C1q (z-score)	0.104448			AP2B1	BD2+	-0.756493
																															Case	NfL (z-score)	-0.984076			AP2B1	BD1	1.97171
																															Case	NPTX2 (residualized z-score)	0.299503			AP2B1	BD2+	0.06783
																															Case	NfL (z-score)	1.52083			AP2B1	CON	-0.760626
																															Case	C1q (z-score)	0.541943			AP2B1	ADHD	1.16149
																															Control	NPTX2 (residualized z-score)	-1.17231			AP2B1	CON	0.536361
																															Case	NPTX2 (residualized z-score)	-0.0388261			AP2B1	CON	-2.69317
																															Control	NPTX2 (residualized z-score)	0.41412			AP2B1	SCZ+	-2.17749
																															Case	C1q (z-score)	-0.290459			AP2B1	SCZ+	-0.289732
																															Case	NfL (z-score)	-1.14099			AP2B1	CON	-0.266155
																															Case	NfL (z-score)	0.976674			AP2B1	AN	0.249892
																															Case	NPTX2 (residualized z-score)	-0.260476			AP2B1	SCZ+	1.96518
																															Control	NfL (z-score)	-1.25611			AP2B1	CON	0.457208
																															Case	NPTX2 (residualized z-score)	-0.857897			AP2B1	CON	0.514088
																															Case	NPTX2 (residualized z-score)	0.0420563			AP2B1	BD2+	-0.718088
																															Control	NfL (z-score)	-0.794435			AP2B1	BD1	0.551316
																															Case	C1q (z-score)	NA			AP2B1	SCZ+	0.491255
																															Case	C1q (z-score)	-0.0720601			AP2B1	BD1	-0.402792
																															Case	C1q (z-score)	-0.216834			AP2B1	BD1	0.0639646
																															Case	C1q (z-score)	0.47654			AP2B1	BD2+	1.8088
																															Case	NPTX2 (residualized z-score)	0.325428			AP2B1	BD2+	-2.81048
																															Case	NfL (z-score)	0.821051			AP2B1	ADHD	0.314931
																															Case	C1q (z-score)	-1.11903			AP2B1	CON	0.825614
																															Case	NfL (z-score)	-2.23804			AP2B1	BD2+	-1.31344
																															Case	C1q (z-score)	1.33677			AP2B1	SCZ+	0.0729546
																															Case	NfL (z-score)	1.40128			AP2B1	BD2+	-0.458437
																															Control	NPTX2 (residualized z-score)	-0.726494			AP2B1	BD1	-0.489794
																															Case	C1q (z-score)	0.63882			AP2B1	BD2+	-0.880544
																															Case	NfL (z-score)	0.782837			AP2B1	BD1	1.8125
																															Case	NfL (z-score)	-0.0919585			AP2B1	CON	-1.32546
																															Case	NPTX2 (residualized z-score)	-1.74359			AP2B1	BD1	0.656212
																															Control	NfL (z-score)	-0.0758054			AP2B1	BD1	1.25696
																															Case	NPTX2 (residualized z-score)	0.816088			AP2B1	CON	0.148152
																															Case	C1q (z-score)	-1.11903			AP2B1	CON	0.419075
																															Case	C1q (z-score)	0.670791			AP2B1	BD2+	-0.0659383
																															Control	C1q (z-score)	0.63882			AP2B1	BD1	-0.429142
																															Control	NfL (z-score)	1.07724			AP2B1	BD1	0.240913
																															Control	C1q (z-score)	-0.364936			AP2B1	ADHD	-3.93378
																															Case	NPTX2 (residualized z-score)	-1.20894			AP2B1	BD2+	-1.8053
																															Case	C1q (z-score)	2.54001			AP2B1	SCZ+	-1.94259
																															Case	NPTX2 (residualized z-score)	0.973137			AP2B1	ADHD	-0.632732
																															Control	NPTX2 (residualized z-score)	-1.33053			AP2B1	AN	-1.45125
																															Case	NfL (z-score)	-0.2501			AP2B1	CON	-0.842861
																															Control	NfL (z-score)	0.0734872			AP2B1	BD1	0.769943
																															Control	NPTX2 (residualized z-score)	1.05299			AP2B1	BD1	-1.66381
																															Case	NPTX2 (residualized z-score)	-1.46405			AP2B1	BD1	-1.44606
																															Case	NPTX2 (residualized z-score)	-1.35075			AP2B1	BD1	-0.859327
																															Case	NfL (z-score)	-0.840668			AP2B1	CON	-1.78252
																															Control	C1q (z-score)	0.410466			AP2B1	BD2+	-0.536061
																															Control	NPTX2 (residualized z-score)	0.715402			AP2B1	BD2+	0.175034
																															Case	NfL (z-score)	-1.54623			AP2B1	BD2+	-1.74928
																															Case	NfL (z-score)	0.266506			AP2B1	BD1	-0.559318
																															Case	C1q (z-score)	-0.10795			AP2B1	BD2+	-0.855056
																															Case	NPTX2 (residualized z-score)	-1.80783			AP2B1	BD2+	-1.21478
																															Case	C1q (z-score)	0.702604			AP2B1	BD2+	-0.985675
																															Case	C1q (z-score)	0.951608			AP2B1	CON	-0.969633
																															Case	NPTX2 (residualized z-score)	0.742055			AP2B1	ADHD	-1.14271
																															Case	C1q (z-score)	-0.632601			AP2B1	AN	0.259357
																															Case	NfL (z-score)	0.194412			AP2B1	CON	-0.454971
																															Case	NfL (z-score)	0.493734			AP2B1	AN	-1.91912
																															Case	NPTX2 (residualized z-score)	-0.578353			AP2B1	BD1	-1.44179
																															Case	C1q (z-score)	0.606689			AP2B1	BD1	-2.96902
																															Case	C1q (z-score)	0.443588			AP2B1	AN	0.869604
																															Case	NfL (z-score)	1.16479			AP2B1	CON	0.958282
																															Case	C1q (z-score)	0.310067			AP2B1	BD1	-0.808498
																															Case	NPTX2 (residualized z-score)	-1.98527			AP2B1	BD2+	-1.6574
																															Control	NPTX2 (residualized z-score)	-0.335362			AP2B1	SCZ+	-0.920438
																															Control	C1q (z-score)	-0.952775			AP2B1	BD2+	-0.15246
																															Control	NfL (z-score)	-0.706253			AP2B1	ADHD	0.39611
																															Case	NPTX2 (residualized z-score)	-0.107202			AP2B1	BD1	0.79977
																															Case	NfL (z-score)	0.938048			AP2B1	CON	0.0866497
																															Case	NfL (z-score)	-1.42679			AP2B1	CON	-0.614627
																															Case	NPTX2 (residualized z-score)	0.84274			AP2B1	BD2+	1.32787
																															Case	NPTX2 (residualized z-score)	-0.239379			AP2B1	SCZ+	-1.44701
																															Case	NfL (z-score)	-0.718281			AP2B1	BD2+	0.658313
																															Case	NfL (z-score)	0.0754932			AP2B1	BD1	-0.995728
																															Case	NPTX2 (residualized z-score)	-2.64424			AP2B1	CON	1.12845
																															Case	NPTX2 (residualized z-score)	-0.266189			AP2B1	CON	0.303952
																															Control	NfL (z-score)	1.60601			AP2B1	CON	-1.01511
																															Control	NfL (z-score)	-0.99041			AP2B1	CON	-0.181014
																															Control	NPTX2 (residualized z-score)	-0.842856			AP2B1	BD2+	0.433547
																															Case	NfL (z-score)	-0.594596			AP2B1	BD2+	0.697771
																															Case	NPTX2 (residualized z-score)	0.299496			AP2B1	ADHD	-0.165389
																															Case	NPTX2 (residualized z-score)	0.878553			AP2B1	ADHD	-0.23838
																															Case	NPTX2 (residualized z-score)	0.469465			AP2B1	SCZ+	-2.64887
																															Case	NfL (z-score)	-1.24592			AP2B1	BD2+	1.04948
																															Case	C1q (z-score)	0.951608			AP2B1	BD1	-0.966072
																															Case	NfL (z-score)	0.209675			AP2B1	BD2+	0.0871748
																															Case	NfL (z-score)	1.1597			AP2B1	BD2+	0.634678
																															Case	NfL (z-score)	-1.81538			AP2B1	CON	-0.700037
																															Case	NfL (z-score)	1.02442			AP2B1	BD2+	-1.36204
																															Case	NfL (z-score)	-0.26539			AP2B1	SCZ+	-1.37339
																															Case	NfL (z-score)	-1.05792			AP2B1	BD2+	-0.524164
																															Case	NfL (z-score)	-0.407341			AP2B1	ADHD	-0.592118
																															Control	NfL (z-score)	1.01878			AP2B1	BD2+	-0.887554
																															Control	NPTX2 (residualized z-score)	-0.324933			AP2B1	BD2+	-0.47208
																															Case	C1q (z-score)	0.0695315			AP2B1	AN	-1.04256
																															Control	NPTX2 (residualized z-score)	0.16676			AP2B1	SCZ+	-3.11306
																															Case	NPTX2 (residualized z-score)	-1.28974			AP2B1	CON	-0.742909
																															Case	C1q (z-score)	-0.000875299			AP2B1	BD2+	-0.493471
																															Case	NPTX2 (residualized z-score)	0.0906402			AP2B1	SCZ+	0.0289126
																															Case	NPTX2 (residualized z-score)	-0.0336516			AP2B1	BD1	0.24706
																															Control	NfL (z-score)	0.867789			AP2B1	ADHD	-1.25964
																															Case	C1q (z-score)	0.139177			AP2B1	AN	1.53287
																															Case	NfL (z-score)	0.94872			AP2B1	CON	1.54105
																															Case	NfL (z-score)	-1.2823			AP2B1	BD1	0.73575
																															Case	NPTX2 (residualized z-score)	-0.171191			AP2B1	ADHD	-0.311512
																															Case	C1q (z-score)	-0.593676			AP2B1	ADHD	-1.02798
																															Case	NPTX2 (residualized z-score)	-1.02672			AP2B1	BD1	-1.296
																															Control	NPTX2 (residualized z-score)	0.0655587			AP2B1	SCZ+	-1.48209
																															Control	C1q (z-score)	-1.92535			AP2B1	CON	-0.0859311
																															Case	NPTX2 (residualized z-score)	-1.86624			AP2B1	ADHD	0.488297
																															Control	NfL (z-score)	1.91585			AP2B1	CON	-0.00638674
																															Case	NfL (z-score)	1.89314			AP2B1	AN	-0.0916312
																															Case	NfL (z-score)	-1.0587			AP2B1	CON	0.107113
																															Case	NPTX2 (residualized z-score)	-1.22325			AP2B1	BD2+	-0.138421
																															Case	C1q (z-score)	0.797112			AP2B1	BD2+	0.400399
																															Case	C1q (z-score)	-0.632601			AP2B1	BD2+	-0.0407396
																															Case	NPTX2 (residualized z-score)	-3.16248			AP2B1	ADHD	1.25091
																															Case	NfL (z-score)	0.956639			AP2B1	BD2+	1.54794
																															Case	C1q (z-score)	1.59054			AP2B1	CON	2.19248
																															Case	C1q (z-score)	1.47899			AP2B1	SCZ+	-3.91475
																															Control	NfL (z-score)	-1.21963			AP2B1	CON	-0.224651
																															Case	C1q (z-score)	-1.87781			AP2B1	BD2+	-1.74079
																															Case	NPTX2 (residualized z-score)	0.788544			AP2B1	ADHD	-0.793067
																															Case	NfL (z-score)	1.10507			AP2B1	CON	-0.112413
																															Case	NfL (z-score)	-0.585077			AP2B1	ADHD	0.128935
																															Control	NfL (z-score)	-0.74585			AP2B1	ADHD	-0.0827575
																															Case	NfL (z-score)	0.873591			AP2B1	ADHD	-0.287564
																															Control	C1q (z-score)	-0.290459			AP2B1	BD1	0.265
																															Case	NPTX2 (residualized z-score)	-0.242093			AP2B1	ADHD	0.292665
																															Control	NfL (z-score)	-0.267287			AP2B1	CON	-0.693801
																															Case	NfL (z-score)	-1.21963			AP2B1	BD2+	-0.16084
																															Case	C1q (z-score)	-0.0363694			AP2B1	CON	0.2705
																															Case	NPTX2 (residualized z-score)	-1.46361			AP2B1	CON	-0.143489
																															Control	NfL (z-score)	-0.460311			AP2B1	BD2+	-1.91246
																															Case	C1q (z-score)	0.702604			AP2B1	BD2+	-0.393793
																															Case	NfL (z-score)	-0.45777			AP2B1	BD2+	0.20796
																															Control	NfL (z-score)	0.213894			AP2B1	BD1	-0.899951
																															Case	NfL (z-score)	0.184173			AP2B1	ADHD	1.16787
																															Case	NfL (z-score)	-2.17974			AP2B1	CON	-1.37501
																															Case	NPTX2 (residualized z-score)	-1.79558			AP2B1	BD2+	-0.0813426
																															Case	NPTX2 (residualized z-score)	-1.17209			AP2B1	SCZ+	-0.0307573
																															Case	C1q (z-score)	0.0344243			AP2B1	BD2+	-0.964458
																															Case	C1q (z-score)	-0.75081			AP2B1	BD2+	-1.32386
																															Control	C1q (z-score)	-1.87781			AP2B1	SCZ+	-0.37214
																															Control	C1q (z-score)	1.78123			AP2B1	CON	1.36911
																															Case	NPTX2 (residualized z-score)	-0.59477			AP2B1	BD2+	-1.84374
																															Control	NPTX2 (residualized z-score)	-0.436237			AP2B1	CON	0.798841
																															Case	C1q (z-score)	1.86126			AP2B1	BD2+	-0.887561
																															Case	C1q (z-score)	0.443588			AP2B1	BD1	0.754725
																															Case	C1q (z-score)	-0.671764			AP2B1	SCZ+	0.247222
																															Case	C1q (z-score)	0.410466			AP2B1	BD2+	0.183413
																															Case	NPTX2 (residualized z-score)	-1.14773			AP2B1	ADHD	-1.61281
																															Case	NfL (z-score)	-0.94996			AP2B1	BD2+	0.550823
																															Control	NfL (z-score)	1.55743			AP2B1	SCZ+	-0.886333
																															Case	C1q (z-score)	-0.790699			AP2B1	BD2+	0.859478
																															Case	NfL (z-score)	0.679707			AP2B1	SCZ+	2.13254
																															Case	C1q (z-score)	0.574398			AP2B1	CON	0.258942
																															Case	C1q (z-score)	0.859355			AP2B1	BD2+	-2.86484
																															Control	C1q (z-score)	0.242254			AP2B1	BD1	0.395976
																															Case	C1q (z-score)	0.951608			AP2B1	AN	0.167683
																															Case	NPTX2 (residualized z-score)	-0.311707			AP2B1	SCZ+	-1.27921
																															Control	NPTX2 (residualized z-score)	0.616417			AP2B1	CON	-0.672518
																															Case	NfL (z-score)	-0.296258			AP2B1	SCZ+	0.843719
																															Case	C1q (z-score)	-1.73725			AP2B1	CON	0.3232
																															Case	NfL (z-score)	0.576415			AP2B1	ADHD	0.0327808
																															Case	NfL (z-score)	0.839634			AP2B1	SCZ+	0.529623
																															Control	C1q (z-score)	-0.253541			AP2B1	CON	0.476936
																															Case	NfL (z-score)	-0.529414			AP2B1	BD1	0.743016
																															Case	NfL (z-score)	0.209675			AP2B1	BD2+	0.153191
																															Case	NPTX2 (residualized z-score)	-0.681198			AP2B1	BD1	1.11554
																															Case	NPTX2 (residualized z-score)	-1.43012			AP2B1	BD1	-0.254878
																															Control	NfL (z-score)	1.63422			AP2B1	BD1	-0.00654915
																															Case	NfL (z-score)	0.0366791			AP2B1	BD1	-0.141417
																															Case	NfL (z-score)	0.701168			AP2B1	BD2+	0.130579
																															Control	NPTX2 (residualized z-score)	0.187795			AP2B1	CON	-0.631917
																															Case	NfL (z-score)	-0.12803			AP2B1	BD2+	-0.278936
																															Case	NfL (z-score)	-1.81411			AP2B1	BD1	0.819281
																															Case	NfL (z-score)	-0.455557			AP2B1	BD2+	-0.624901
																															Control	C1q (z-score)	-0.216834			AP2B1	BD1	-0.0976528
																															Case	C1q (z-score)	0.921003			AP2B1	SCZ+	-0.985592
																															Case	NfL (z-score)	0.108903			AP2B1	BD1	-0.463438
																															Case	NfL (z-score)	1.33394			AP2B1	BD2+	0.618302
																															Case	NPTX2 (residualized z-score)	-1.32455			AP2B1	CON	0.300909
																															Case	C1q (z-score)	1.42248			AP2B1	CON	-0.380211
																															Control	NPTX2 (residualized z-score)	1.48504			AP2B1	SCZ+	-0.963697
																															Case	C1q (z-score)	0.47654			AP2B1	BD2+	1.12889
																															Case	NfL (z-score)	0.245264			AP2B1	BD2+	-0.113592
																															Case	NfL (z-score)	0.2915			AP2B1	CON	-0.169681
																															Control	C1q (z-score)	-0.830837			AP2B1	BD1	-2.76825
																															Case	NfL (z-score)	0.192473			AP2B1	ADHD	-0.398493
																															Case	C1q (z-score)	0.859355			AP2B1	BD1	-0.868287
																															Control	NPTX2 (residualized z-score)	1.60798			AP2B1	SCZ+	-0.389619
																															Case	NPTX2 (residualized z-score)	-0.572243			AP2B1	BD2+	0.983297
																															Case	NfL (z-score)	-0.473854			AP2B1	CON	2.01901
																															Case	NPTX2 (residualized z-score)	1.42007			AP2B1	SCZ+	-0.72302
																															Control	NPTX2 (residualized z-score)	1.75702			AP2B1	CON	0.709204
																															Case	C1q (z-score)	0.63882			AP2B1	BD2+	0.289773
																															Case	NPTX2 (residualized z-score)	-1.79685			AP2B1	BD1	-3.32985
																															Case	C1q (z-score)	-1.42073			AP2B1	ADHD	-0.958514
																															Control	C1q (z-score)	-0.478291			AP2B1	BD1	0.486921
																															Case	C1q (z-score)	1.30795			AP2B1	BD2+	-0.106292
																															Control	C1q (z-score)	0.17372			AP2B1	AN	1.15845
																															Case	NfL (z-score)	-0.701991			AP2B1	ADHD	0.278132
																															Case	C1q (z-score)	-0.14404			AP2B1	BD2+	-0.138302
																															Case	NPTX2 (residualized z-score)	0.516825			AP2B1	BD2+	0.0123938
																															Case	C1q (z-score)	-1.07706			AP2B1	AN	0.583322
																															Case	NfL (z-score)	-1.60485			AP2B1	CON	-0.668246
																															Control	NfL (z-score)	-0.794435			AP2B1	BD2+	0.575184
																															Control	NPTX2 (residualized z-score)	-0.487547			AP2B1	CON	-0.597043
																															Control	NPTX2 (residualized z-score)	-0.892947			AP2B1	BD1	0.448857
																															Case	NfL (z-score)	-0.629651			AP2B1	CON	-0.19419
																															Control	NfL (z-score)	0.466777			AP2B1	BD2+	1.09379
																															Case	C1q (z-score)	0.343707			AP2B1	BD2+	0.529206
																															Case	C1q (z-score)	0.541943			AP2B1	CON	1.0159
																															Case	NfL (z-score)	0.727361			AP2B1	BD1	-1.24879
																															Case	NfL (z-score)	-0.273524			AP2B1	ADHD	-3.80352
																															Case	NPTX2 (residualized z-score)	-1.28927			AP2B1	BD1	0.719042
																															Case	C1q (z-score)	-0.75081			AP2B1	CON	0.0616616
																															Case	NfL (z-score)	0.701168			AP2B1	CON	1.18306
																															Case	NPTX2 (residualized z-score)	1.66948			AP2B1	BD1	-2.19501
																															Control	NPTX2 (residualized z-score)	0.935912			AP2B1	CON	0.611108
																															Case	NPTX2 (residualized z-score)	-0.377495			AP2B1	BD1	0.476875
																															Case	NPTX2 (residualized z-score)	0.316253			AP2B1	CON	0.555179
																															Case	NPTX2 (residualized z-score)	0.975711			AP2B1	ADHD	-0.123875
																															Case	NfL (z-score)	0.494877			AP2B1	BD2+	0.468148
																															Case	NPTX2 (residualized z-score)	1.36016			AP2B1	ADHD	-1.44873
																															Case	NfL (z-score)	1.31962			AP2B1	ADHD	-0.333553
																															Case	NPTX2 (residualized z-score)	0.561017			AP2B1	AN	-0.601335
																															Case	C1q (z-score)	1.53501			AP2B1	BD2+	-0.166061
																															Control	NfL (z-score)	1.99727			AP2B1	CON	-1.44548
																															Case	NfL (z-score)	-1.81766			AP2B1	CON	0.104326
																															Case	NfL (z-score)	2.61362			AP2B1	CON	-2.1987
																															Control	NPTX2 (residualized z-score)	0.394564			AP2B1	SCZ+	0.3617
																															Control	NPTX2 (residualized z-score)	-2.86173			AP2B1	CON	1.08199
																															Case	NfL (z-score)	-0.22189			AP2B1	SCZ+	-0.963264
																															Case	NPTX2 (residualized z-score)	-0.560497			AP2B1	CON	-0.682125
																															Control	NPTX2 (residualized z-score)	0.676408			AP2B1	BD1	0.139989
																															Control	NfL (z-score)	1.52919			AP2B1	SCZ+	-0.014265
																															Case	C1q (z-score)	-0.593676			AP2B1	SCZ+	-0.067273
																															Control	NfL (z-score)	-0.975745			AP2B1	SCZ+	-0.756132
																															Control	NPTX2 (residualized z-score)	-1.10898			AP2B1	SCZ+	0.221345
																															Control	NfL (z-score)	-1.7967			AP2B1	CON	0.153736
																															Case	NPTX2 (residualized z-score)	-1.38084			AP2B1	ADHD	0.618417
																															Case	NfL (z-score)	-0.0152724			AP2B1	BD1	0.68669
																															Control	NfL (z-score)	-0.538203			AP2B1	BD1	1.54028
																															Case	NfL (z-score)	-0.0305283			AP2B1	BD2+	-1.13385
																															Control	C1q (z-score)	-1.69107			AP2B1	CON	0.533678
																															Case	C1q (z-score)	0.343707			AP2B1	CON	0.727241
																															Control	NfL (z-score)	-0.110326			AP2B1	CON	-0.311908
																															Case	NPTX2 (residualized z-score)	0.108072			AP2B1	BD2+	-1.9619
																															Case	C1q (z-score)	0.104448			AP2B1	BD1	1.16896
																															Case	NfL (z-score)	-0.629651			AP2B1	BD2+	-2.07462
																															Case	C1q (z-score)	-0.000875299			AP2B1	CON	-0.0918636
																															Control	NfL (z-score)	-1.02608			AP2B1	BD2+	0.00385046
																															Case	NfL (z-score)	-1.58199			AP2B1	ADHD	-1.19787
																															Case	NfL (z-score)	0.642063			AP2B1	SCZ+	-1.56004
																															Case	NPTX2 (residualized z-score)	-0.40882			AP2B1	AN	-1.7738
																															Control	C1q (z-score)	0.828309			AP2B1	BD1	-0.812407
																															Case	NfL (z-score)	-1.47504			AP2B1	BD2+	1.7848
																															Control	NPTX2 (residualized z-score)	0.516871			AP2B1	BD1	-0.0769069
																															Case	NPTX2 (residualized z-score)	-0.208209			AP2B1	BD2+	-0.775168
																															Case	NPTX2 (residualized z-score)	-0.708398			AP2B1	BD2+	0.798021
																															Case	C1q (z-score)	-2.63067			AP2B1	SCZ+	-0.924078
																															Case	NfL (z-score)	-1.88595			AP2B1	BD1	-1.45887
																															Case	NfL (z-score)	-0.791518			AP2B1	BD1	-0.719186
																															Control	C1q (z-score)	NA			AP2B1	BD2+	-1.52913
																															Case	C1q (z-score)	-0.364936			AP2B1	BD2+	-0.834692
																															Case	NPTX2 (residualized z-score)	-0.76159			AP2B1	CON	1.30179
																															Case	NPTX2 (residualized z-score)	-0.688648			AP2B1	AN	0.348854
																															Case	NPTX2 (residualized z-score)	2.0734			AP2B1	BD1	-1.07137
																															Case	NPTX2 (residualized z-score)	-0.339166			AP2B1	BD1	0.192657
																															Case	NfL (z-score)	0.0395891			AP2B1	SCZ+	0.361517
																															Case	NPTX2 (residualized z-score)	-1.31102			AP2B1	BD1	0.794427
																															Case	NfL (z-score)	0.358288			AP2B1	BD2+	-1.64459
																															Case	C1q (z-score)	-0.180334			AP2B1	AN	0.99719
																															Case	NPTX2 (residualized z-score)	-0.20137			AP2B1	BD1	-0.422873
																															Control	NfL (z-score)	1.16135			AP2B1	BD1	0.220865
																															Control	NPTX2 (residualized z-score)	0.816679			AP2B1	CON	0.751758
																															Control	NfL (z-score)	0.364474			AP2B1	BD2+	-1.67372
																															Case	C1q (z-score)	0.0695315			AP2B1	BD2+	0.289933
																															Control	NfL (z-score)	-0.284201			AP2B1	CON	1.34625
																															Case	NPTX2 (residualized z-score)	-1.75692			AP2B1	CON	-1.76422
																															Case	C1q (z-score)	-1.87781			AP2B1	CON	-0.733893
																															Case	NfL (z-score)	-0.208016			AP2B1	BD1	-1.21026
																															Case	NfL (z-score)	-0.916242			AP2B1	BD1	1.63685
																															Control	NPTX2 (residualized z-score)	1.59355			AP2B1	BD2+	-0.738797
																															Case	NPTX2 (residualized z-score)	-2.20149			AP2B1	CON	2.22764
																															Case	C1q (z-score)	-0.440284			AP2B1	BD2+	1.88758
																															Case	C1q (z-score)	-2.07013			AP2B1	ADHD	0.871887
																															Case	NfL (z-score)	-1.11916			AP2B1	SCZ+	-2.78145
																															Control	C1q (z-score)	0.242254			AP2B1	BD2+	-1.16453
																															Case	NPTX2 (residualized z-score)	0.576231			AP2B1	BD1	-1.1304
																															Case	NPTX2 (residualized z-score)	-2.04035			AP2B1	CON	-0.0221678
																															Case	NPTX2 (residualized z-score)	2.03602			AP2B1	CON	0.830184
																															Case	C1q (z-score)	0.0695315			AP2B1	CON	0.0418535
																															Control	NfL (z-score)	-0.0684221			AP2B1	BD2+	0.933297
																															Case	NfL (z-score)	0.162003			AP2B1	BD1	-0.0269172
																															Case	NPTX2 (residualized z-score)	-2.39319			AP2B1	CON	-0.743362
																															Control	C1q (z-score)	-1.92535			AP2B1	ADHD	1.09661
																															Case	C1q (z-score)	-1.37675			AP2B1	BD2+	-1.4763
																															Case	C1q (z-score)	0.797112			AP2B1	ADHD	-0.0736825
																															Case	NPTX2 (residualized z-score)	-0.237197			AP2B1	SCZ+	-1.00371
																															Case	C1q (z-score)	-0.10795			AP2B1	SCZ+	-0.253248
																															Case	C1q (z-score)	-0.440284			AP2B1	BD2+	0.844878
																															Case	NPTX2 (residualized z-score)	-1.66475			AP2B1	BD2+	-0.408093
																															Control	NPTX2 (residualized z-score)	1.5251			AP2B1	BD2+	0.434536
																															Control	NfL (z-score)	0.817188			AP2B1	BD1	-0.398012
																															Case	NfL (z-score)	0.874742			AP2B1	BD2+	-0.288594
																															Case	NfL (z-score)	-0.228978			AP2B1	SCZ+	-0.47596
																															Case	C1q (z-score)	-1.07706			AP2B1	BD2+	2.2566
																															Control	NfL (z-score)	0.667598			AP2B1	SCZ+	-0.988605
																															Control	NfL (z-score)	0.883493			AP2B1	ADHD	0.901879
																															Case	NPTX2 (residualized z-score)	0.29065			AP2B1	CON	-0.0385958
																															Case	NfL (z-score)	-0.534142			AP2B1	BD1	-0.671171
																															Case	C1q (z-score)	-0.830837			AP2B1	CON	-2.18031
																															Case	NPTX2 (residualized z-score)	-1.29819			AP2B1	AN	-0.349892
																															Control	NfL (z-score)	NA			AP2B1	CON	-0.361621
																															Case	NfL (z-score)	-1.0761			AP2B1	SCZ+	-3.40691
																															Case	NPTX2 (residualized z-score)	-1.16372			AP2B1	AN	-0.479806
																															Control	C1q (z-score)	0.377173			AP2B1	BD2+	-0.542557
																															Control	NfL (z-score)	-0.831885			AP2B1	ADHD	-0.473067
																															Case	C1q (z-score)	0.410466			AP2B1	AN	0.99445
																															Control	NfL (z-score)	1.04629			AP2B1	CON	0.690308
																															Case	NfL (z-score)	-0.608364			AP2B1	BD1	-1.20174
																															Control	NfL (z-score)	0.280741			AP2B1	CON	1.20352
																															Case	C1q (z-score)	NA			AP2B1	BD1	-2.93232
																															Case	NPTX2 (residualized z-score)	-3.1781			AP2B1	ADHD	0.832678
																															Control	NfL (z-score)	0.422196			AP2B1	SCZ+	-1.44716
																															Case	NPTX2 (residualized z-score)	-0.85062			AP2B1	BD2+	-1.29517
																															Case	NPTX2 (residualized z-score)	0.855278			AP2B1	BD2+	-0.736134
																															Control	NPTX2 (residualized z-score)	-0.81496			AP2B1	BD1	-1.20165
																															Case	NPTX2 (residualized z-score)	-3.80106			AP2B1	BD2+	0.638025
																															Control	C1q (z-score)	0.509325			AP2B1	BD2+	-0.152684
																															Control	C1q (z-score)	1.16186			AP2B1	CON	1.80172
																															Case	NfL (z-score)	0.3157			AP2B1	ADHD	-1.58256
																															Case	NPTX2 (residualized z-score)	-3.24036			AP2B1	CON	-0.383855
																															Control	NPTX2 (residualized z-score)	-2.31423			AP2B1	SCZ+	-0.0960966
																															Control	NPTX2 (residualized z-score)	-2.04291			AP2B1	BD2+	-0.888552
																															Case	C1q (z-score)	1.47899			AP2B1	CON	-2.21848
																															Control	NPTX2 (residualized z-score)	-1.12387			AP2B1	ADHD	-0.877125
																															Case	NPTX2 (residualized z-score)	0.333018			AP2B1	BD2+	-1.05814
																															Control	C1q (z-score)	-1.11903			AP2B1	ADHD	-0.619273
																															Control	C1q (z-score)	2.12106			AP2B1	BD1	-2.13889
																															Case	NfL (z-score)	1.67513			AP2B1	CON	0.530644
																															Case	NPTX2 (residualized z-score)	-0.606384			AP2B1	ADHD	-0.526508
																															Case	NPTX2 (residualized z-score)	-0.000137997			AP2B1	BD2+	-0.0672514
																															Control	C1q (z-score)	-1.64522			AP2B1	CON	-1.06815
																															Case	C1q (z-score)	-0.364936			AP2B1	SCZ+	0.251223
																															Case	NPTX2 (residualized z-score)	1.6042			AP2B1	ADHD	-0.584258
																															Case	C1q (z-score)	0.702604			AP2B1	CON	-1.52575
																															Case	C1q (z-score)	-0.180334			AP2B1	BD1	1.591
																															Case	C1q (z-score)	0.890253			AP2B1	BD1	0.152426
																															Control	NfL (z-score)	-1.29493			AP2B1	CON	0.203016
																															Case	NfL (z-score)	-1.73762			AP2B1	CON	0.221361
																															Case	C1q (z-score)	-0.478291			AP2B1	CON	1.06087
																															Case	NfL (z-score)	-0.492846			AP2B1	CON	-0.393535
																															Case	NPTX2 (residualized z-score)	-0.313827			AP2B1	AN	-0.0643257
																															Case	NfL (z-score)	-0.411284			AP2B1	CON	-0.958098
																															Control	NfL (z-score)	-1.05792			AP2B1	BD1	-0.541103
																															Case	C1q (z-score)	-0.75081			AP2B1	BD1	-0.696366
																															Control	NfL (z-score)	1.02067			AP2B1	CON	-0.0403384
																															Case	C1q (z-score)	NA			AP2B1	CON	-0.363018
																															Case	C1q (z-score)	0.208078			AP2B1	BD1	-1.03177
																															Case	NPTX2 (residualized z-score)	-1.04711			AP2B1	SCZ+	-0.91738
																															Case	NfL (z-score)	2.25538			AP2B1	BD2+	-1.20087
																															Control	NPTX2 (residualized z-score)	-0.875639			AP2B1	BD2+	-0.801185
																															Case	NfL (z-score)	0.414528			AP2B1	CON	0.318934
																															Control	NPTX2 (residualized z-score)	-1.48899			AP2B1	BD2+	-0.208558
																															Control	NfL (z-score)	-1.08635			AP2B1	BD2+	1.14348
																															Control	NfL (z-score)	-0.791518			AP2B1	ADHD	0.68642
																															Case	NPTX2 (residualized z-score)	-0.79089			AP2B1	BD2+	-0.778738
																															Control	NPTX2 (residualized z-score)	1.30326			AP2B1	BD2+	-0.744199
																															Case	NfL (z-score)	-1.47504			AP2B1	BD2+	0.146251
																															Control	NPTX2 (residualized z-score)	-0.0394934			AP2B1	BD2+	1.01225
																															Case	NfL (z-score)	0.924777			AP2B1	CON	-0.635952
																															Case	C1q (z-score)	-1.465			AP2B1	CON	-1.96947
																															Case	C1q (z-score)	0.670791			AP2B1	BD2+	-0.960449
																															Case	NPTX2 (residualized z-score)	0.470498			AP2B1	BD2+	0.556273
																															Control	C1q (z-score)	-0.952775			AP2B1	BD2+	-0.979338
																															Case	C1q (z-score)	0.208078			AP2B1	ADHD	0.952993
																															Case	C1q (z-score)	-0.0363694			AP2B1	CON	0.861867
																															Control	NPTX2 (residualized z-score)	1.05765			AP2B1	BD2+	-0.161837
																															Case	C1q (z-score)	0.17372			AP2B1	ADHD	1.05921
																															Case	NfL (z-score)	0.796147			AP2B1	CON	0.300184
																															Case	NfL (z-score)	-0.473854			AP2B1	SCZ+	-1.99575
																															Case	NfL (z-score)	1.72151			AP2B1	AN	0.0479672
																															Case	NPTX2 (residualized z-score)	0.769724			AP2B1	BD1	-1.4159
																															Case	NPTX2 (residualized z-score)	-0.790793			AP2B1	BD1	1.77733
																															Case	C1q (z-score)	-1.64522			AP2B1	SCZ+	-0.028818
																															Case	NPTX2 (residualized z-score)	-1.88817			AP2B1	BD2+	-0.229125
																															Case	NfL (z-score)	-2.29341			AP2B1	CON	-0.406058
																															Case	NPTX2 (residualized z-score)	0.966607			AP2B1	BD2+	-3.05576
																															Case	NPTX2 (residualized z-score)	-0.624573			AP2B1	ADHD	-0.988325
																															Case	C1q (z-score)	-0.632601			AP2B1	BD1	0.0107875
																															Case	NfL (z-score)	0.587127			AP2B1	BD1	1.34652
																															Case	NPTX2 (residualized z-score)	-1.84979			AP2B1	CON	-0.154488
																															Control	NPTX2 (residualized z-score)	1.88037			AP2B1	CON	0.429205
																															Case	C1q (z-score)	0.606689			AP2B1	BD1	1.8109
																															Case	C1q (z-score)	1.56283			AP2B1	BD1	1.26247
																															Case	NPTX2 (residualized z-score)	0.0853656			AP2B1	BD2+	0.606058
																															Case	NfL (z-score)	-0.448543			AP2B1	BD2+	-1.46713
																															Control	C1q (z-score)	1.42248			AP2B1	CON	-0.902014
																															Control	NfL (z-score)	2.08363			AP2B1	AN	-3.03506
																															Case	C1q (z-score)	-0.253541			AP2B1	BD1	0.475934
																															Case	C1q (z-score)	1.94031			AP2B1	ADHD	-0.799092
																															Control	NPTX2 (residualized z-score)	1.59091			AP2B1	BD1	-0.254932
																															Case	C1q (z-score)	-0.32759			AP2B1	SCZ+	-1.35071
																															Case	C1q (z-score)	0.0344243			AP2B1	BD1	-0.419842
																															Control	NfL (z-score)	NA			AP2B1	BD2+	-0.904772
																															Case	NPTX2 (residualized z-score)	-1.72294			AP2B1	BD2+	0.23026
																															Case	NPTX2 (residualized z-score)	-0.0919652			AP2B1	BD2+	-0.965405
																															Case	NPTX2 (residualized z-score)	0.37098			AP2B1	BD1	-0.0924246
																															Control	C1q (z-score)	-0.554984			AP2B1	BD2+	-0.524087
																															Case	C1q (z-score)	1.80802			AP2B1	BD1	0.450107
																															Control	C1q (z-score)	-1.83061			AP2B1	SCZ+	-1.34198
																															Case	NfL (z-score)	1.03462			AP2B1	AN	0.423802
																															Case	NfL (z-score)	1.159			AP2B1	ADHD	-2.53055
																															Case	NPTX2 (residualized z-score)	-3.2526			AP2B1	BD2+	-1.69968
																															Control	C1q (z-score)	1.22069			AP2B1	SCZ+	-2.69964
																															Control	NPTX2 (residualized z-score)	-0.580123			AP2B1	BD1	0.26759
																															Control	C1q (z-score)	-0.253541			AP2B1	BD2+	-0.146163
																															Control	NPTX2 (residualized z-score)	-0.373324			AP2B1	BD2+	-0.926961
																															Case	C1q (z-score)	2.6112			AP2B1	SCZ+	0.192108
																															Case	NPTX2 (residualized z-score)	0.135554			AP2B1	AN	0.0594878
																															Case	C1q (z-score)	0.702604			AP2B1	BD2+	-0.134354
																															Control	C1q (z-score)	-0.364936			AP2B1	CON	0.601289
																															Case	NPTX2 (residualized z-score)	-0.126331			AP2B1	BD1	0.594843
																															Control	NfL (z-score)	0.538232			AP2B1	BD1	-3.78157
																															Case	NPTX2 (residualized z-score)	-1.60064			AP2B1	BD1	-0.481145
																															Control	NPTX2 (residualized z-score)	0.298265			AP2B1	BD2+	1.04288
																															Case	NfL (z-score)	0.594017			AP2B1	CON	1.14638
																															Case	NPTX2 (residualized z-score)	0.0665267			AP2B1	BD2+	1.79572
																															Case	C1q (z-score)	-0.10795			AP2B1	CON	0.767172
																															Case	C1q (z-score)	-0.478291			AP2B1	BD2+	1.96963
																															Control	NfL (z-score)	1.0225			AP2B1	BD2+	0.700606
																															Case	NPTX2 (residualized z-score)	-1.63754			AP2B1	BD2+	-0.628657
																															Case	NfL (z-score)	1.34717			AP2B1	BD1	-0.484867
																															Control	C1q (z-score)	-0.478291			AP2B1	CON	0.138347
																															Case	NfL (z-score)	1.11626			AP2B1	BD2+	-0.118103
																															Case	NfL (z-score)	0.107867			AP2B1	BD1	-0.618881
																															Control	C1q (z-score)	-0.180334			AP2B1	BD1	0.849976
																															Case	NfL (z-score)	-0.0612799			AP2B1	BD2+	-0.461706
																															Case	NPTX2 (residualized z-score)	-0.859497			AP2B1	BD1	-0.120835
																															Case	NPTX2 (residualized z-score)	0.6632			AP2B1	SCZ+	-0.299529
																															Control	NfL (z-score)	-0.74585			AP2B1	ADHD	0.331761
																															Control	C1q (z-score)	-0.364936			AP2B1	CON	-0.380447
																															Case	NPTX2 (residualized z-score)	0.173321			AP2B1	AN	-0.311247
																															Case	C1q (z-score)	-0.711165			AP2B1	BD2+	-1.38456
																															Case	NfL (z-score)	0.171158			AP2B1	BD1	-0.240713
																															Control	NPTX2 (residualized z-score)	-2.38198			AP2B1	BD2+	-0.202832
																															Control	NfL (z-score)	-0.554117			AP2B1	BD2+	-0.224147
																															Case	NPTX2 (residualized z-score)	0.526502			AP2B1	BD2+	-1.12053
																															Case	NfL (z-score)	1.58208			AP2B1	CON	-1.07291
																															Case	C1q (z-score)	1.27899			AP2B1	CON	0.293579
																															Case	NfL (z-score)	0.526053			AP2B1	BD2+	-1.31272
																															Case	NfL (z-score)	-0.928349			AP2B1	CON	-1.4915
																															Control	C1q (z-score)	1.27899			AP2B1	BD1	0.665401
																															Control	NPTX2 (residualized z-score)	0.7604			AP2B1	CON	-2.15464
																															Case	C1q (z-score)	0.410466			AP2B1	CON	1.29921
																															Case	C1q (z-score)	-0.180334			AP2B1	BD1	-1.18335
																															Case	C1q (z-score)	0.859355			AP2B1	CON	-0.0872648
																															Case	NfL (z-score)	-0.575326			AP2B1	SCZ+	-2.28815
																															Case	NPTX2 (residualized z-score)	0.565602			AP2B1	SCZ+	-0.579039
																															Case	NPTX2 (residualized z-score)	0.235164			AP2B1	BD2+	-0.929856
																															Control	C1q (z-score)	0.890253			AP2B1	BD2+	-0.985738
																															Control	NPTX2 (residualized z-score)	0.693332			AP2B1	CON	-1.0139
																															Case	C1q (z-score)	-1.16128			AP2B1	BD1	0.0733528
																															Case	NfL (z-score)	-0.783096			AP2B1	ADHD	-2.09947
																															Control	C1q (z-score)	0.63882			AP2B1	BD1	-0.962399
																															Case	NfL (z-score)	-1.92291			AP2B1	ADHD	-0.275456
																															Case	NPTX2 (residualized z-score)	-2.42901			AP2B1	CON	0.605545
																															Case	NfL (z-score)	-2.03701			AP2B1	BD1	-0.877979
																															Control	NPTX2 (residualized z-score)	1.39293			AP2B1	BD1	-1.86099
																															Control	NPTX2 (residualized z-score)	0.276024			AP2B1	SCZ+	-1.05238
																															Case	NPTX2 (residualized z-score)	-1.11077			AP2B1	BD2+	1.03788
																															Control	NPTX2 (residualized z-score)	-1.09742			AP2B1	BD2+	-0.0719847
																															Case	NPTX2 (residualized z-score)	-1.88106			AP2B1	BD2+	0.616827
																															Case	NfL (z-score)	0.407939			GRIA4	BD2+	-0.0907336
																															Case	NfL (z-score)	-1.08104			GRIA4	ADHD	0.273216
																															Case	NPTX2 (residualized z-score)	-0.919262			GRIA4	BD1	-2.73415
																															Case	NPTX2 (residualized z-score)	1.8329			GRIA4	CON	1.68211
																															Control	C1q (z-score)	-0.14404			GRIA4	BD2+	-1.15953
																															Case	C1q (z-score)	0.310067			GRIA4	BD1	-0.60033
																															Case	NPTX2 (residualized z-score)	0.0689494			GRIA4	BD1	0.735255
																															Control	C1q (z-score)	1.07259			GRIA4	CON	0.982559
																															Case	NfL (z-score)	-1.00067			GRIA4	SCZ+	1.08487
																															Case	C1q (z-score)	-0.632601			GRIA4	SCZ+	1.27344
																															Case	NPTX2 (residualized z-score)	0.788517			GRIA4	ADHD	0.11271
																															Case	NPTX2 (residualized z-score)	-2.20584			GRIA4	CON	-0.4546
																															Case	C1q (z-score)	1.47899			GRIA4	BD1	-0.789584
																															Case	NPTX2 (residualized z-score)	-1.34345			GRIA4	BD2+	-1.66913
																															Case	NPTX2 (residualized z-score)	-1.23736			GRIA4	BD1	0.775631
																															Case	C1q (z-score)	-0.290459			GRIA4	BD2+	0.691541
																															Case	NPTX2 (residualized z-score)	-0.970023			GRIA4	BD2+	-1.32606
																															Case	C1q (z-score)	0.670791			GRIA4	CON	-0.846205
																															Control	NfL (z-score)	-1.93108			GRIA4	BD2+	-2.70239
																															Control	NPTX2 (residualized z-score)	1.22186			GRIA4	BD1	0.780962
																															Case	NfL (z-score)	-0.817693			GRIA4	AN	0.319813
																															Control	NfL (z-score)	2.98343			GRIA4	ADHD	1.27749
																															Control	NPTX2 (residualized z-score)	0.12487			GRIA4	CON	-0.494152
																															Case	NfL (z-score)	-0.735897			GRIA4	BD1	1.39881
																															Case	NfL (z-score)	1.03421			GRIA4	BD1	-0.266955
																															Case	C1q (z-score)	-0.952775			GRIA4	SCZ+	1.0868
																															Case	C1q (z-score)	-0.632601			GRIA4	AN	-0.303112
																															Case	C1q (z-score)	0.27625			GRIA4	BD2+	-1.02945
																															Control	NfL (z-score)	1.10945			GRIA4	CON	1.03099
																															Case	NPTX2 (residualized z-score)	-1.408			GRIA4	BD1	1.68349
																															Case	NfL (z-score)	-0.342132			GRIA4	SCZ+	-0.195478
																															Control	NfL (z-score)	1.00742			GRIA4	CON	0.108833
																															Case	NPTX2 (residualized z-score)	-0.43083			GRIA4	CON	-0.956471
																															Control	C1q (z-score)	-0.711165			GRIA4	CON	0.606209
																															Case	NPTX2 (residualized z-score)	-1.10735			GRIA4	BD2+	-0.297332
																															Case	NfL (z-score)	0.780072			GRIA4	BD2+	-0.278839
																															Case	NPTX2 (residualized z-score)	-1.02529			GRIA4	ADHD	1.17358
																															Case	C1q (z-score)	-0.0720601			GRIA4	ADHD	1.07243
																															Case	C1q (z-score)	0.509325			GRIA4	CON	-0.301325
																															Case	C1q (z-score)	0.0344243			GRIA4	CON	-0.21801
																															Case	NPTX2 (residualized z-score)	-1.20955			GRIA4	CON	-1.4902
																															Case	NPTX2 (residualized z-score)	-0.0789232			GRIA4	BD1	0.561337
																															Control	NPTX2 (residualized z-score)	0.572446			GRIA4	SCZ+	-0.476331
																															Case	C1q (z-score)	0.27625			GRIA4	BD1	-0.872775
																															Case	NfL (z-score)	-0.202608			GRIA4	SCZ+	-0.440939
																															Control	C1q (z-score)	-0.952775			GRIA4	BD2+	-1.01525
																															Case	NfL (z-score)	-0.170683			GRIA4	CON	0.914236
																															Case	C1q (z-score)	1.7002			GRIA4	BD1	-2.6705
																															Case	NfL (z-score)	-1.90044			GRIA4	SCZ+	0.312194
																															Case	NPTX2 (residualized z-score)	-1.54839			GRIA4	BD1	-0.515905
																															Control	NfL (z-score)	0.687257			GRIA4	BD2+	-0.277567
																															Case	C1q (z-score)	-0.364936			GRIA4	ADHD	-1.45439
																															Control	NPTX2 (residualized z-score)	0.0446463			GRIA4	BD2+	-0.297624
																															Case	C1q (z-score)	0.606689			GRIA4	SCZ+	-1.49927
																															Control	NPTX2 (residualized z-score)	0.971044			GRIA4	CON	0.64498
																															Control	C1q (z-score)	0.921003			GRIA4	AN	0.459307
																															Control	C1q (z-score)	0.410466			GRIA4	SCZ+	-0.504512
																															Case	C1q (z-score)	-0.0720601			GRIA4	ADHD	-0.423124
																															Case	NPTX2 (residualized z-score)	-0.583886			GRIA4	SCZ+	-0.522337
																															Case	C1q (z-score)	0.982067			GRIA4	BD1	0.855094
																															Control	NPTX2 (residualized z-score)	-1.79751			GRIA4	CON	-0.707469
																															Case	NPTX2 (residualized z-score)	-2.90809			GRIA4	BD2+	-3.13291
																															Case	NfL (z-score)	0.413934			GRIA4	SCZ+	-0.946441
																															Case	NfL (z-score)	1.6166			GRIA4	CON	-0.512189
																															Case	NPTX2 (residualized z-score)	-0.539618			GRIA4	BD2+	0.453332
																															Case	C1q (z-score)	-1.07706			GRIA4	BD2+	-0.337443
																															Case	NfL (z-score)	1.00568			GRIA4	SCZ+	-0.242835
																															Case	C1q (z-score)	-0.593676			GRIA4	SCZ+	-1.48101
																															Case	NfL (z-score)	1.66629			GRIA4	BD2+	-0.163035
																															Control	C1q (z-score)	1.27899			GRIA4	BD1	0.249826
																															Case	NfL (z-score)	-0.212861			GRIA4	BD2+	-0.0641825
																															Case	C1q (z-score)	-0.0720601			GRIA4	SCZ+	-0.98466
																															Case	NPTX2 (residualized z-score)	-0.639938			GRIA4	BD1	0.281451
																															Control	C1q (z-score)	-0.440284			GRIA4	BD2+	-2.07715
																															Case	NfL (z-score)	0.0487516			GRIA4	BD2+	-0.857456
																															Case	NfL (z-score)	-1.67701			GRIA4	ADHD	1.41695
																															Case	NPTX2 (residualized z-score)	-1.45395			GRIA4	CON	0.914602
																															Case	C1q (z-score)	NA			GRIA4	CON	0.200747
																															Case	C1q (z-score)	-0.790699			GRIA4	BD2+	-1.12996
																															Control	C1q (z-score)	1.36547			GRIA4	ADHD	-0.239665
																															Case	NfL (z-score)	-1.00927			GRIA4	CON	-1.69708
																															Case	NPTX2 (residualized z-score)	-0.29709			GRIA4	CON	-0.0965354
																															Case	NfL (z-score)	0.887165			GRIA4	AN	0.674631
																															Case	NfL (z-score)	1.03381			GRIA4	BD2+	-0.910839
																															Case	C1q (z-score)	-1.69107			GRIA4	BD2+	-1.98215
																															Case	NPTX2 (residualized z-score)	0.197693			GRIA4	CON	0.590271
																															Control	C1q (z-score)	-0.364936			GRIA4	ADHD	-0.165258
																															Case	NPTX2 (residualized z-score)	-0.896864			GRIA4	CON	-0.452001
																															Control	NfL (z-score)	0.476022			GRIA4	BD2+	-1.96389
																															Case	NPTX2 (residualized z-score)	0.215995			GRIA4	BD2+	1.84515
																															Case	NPTX2 (residualized z-score)	-0.520326			GRIA4	CON	-0.48968
																															Case	NfL (z-score)	-0.492846			GRIA4	SCZ+	-1.3781
																															Case	NfL (z-score)	3.89415			GRIA4	CON	0.0377515
																															Case	C1q (z-score)	-0.32759			GRIA4	BD2+	-0.731331
																															Control	NfL (z-score)	1.25129			GRIA4	BD2+	0.999819
																															Case	C1q (z-score)	-0.911872			GRIA4	BD1	-1.62993
																															Case	C1q (z-score)	-0.32759			GRIA4	ADHD	0.322285
																															Case	C1q (z-score)	0.606689			GRIA4	ADHD	-0.491364
																															Case	NfL (z-score)	0.525531			GRIA4	BD2+	-0.761989
																															Case	C1q (z-score)	-1.11903			GRIA4	AN	1.14309
																															Case	C1q (z-score)	-0.75081			GRIA4	CON	0.379386
																															Case	C1q (z-score)	0.890253			GRIA4	BD2+	-0.187171
																															Case	C1q (z-score)	-1.11903			GRIA4	BD2+	1.26726
																															Case	NPTX2 (residualized z-score)	0.574124			GRIA4	SCZ+	0.207086
																															Case	NPTX2 (residualized z-score)	-0.146815			GRIA4	ADHD	-0.532392
																															Case	NPTX2 (residualized z-score)	-0.106896			GRIA4	BD1	-0.594879
																															Control	C1q (z-score)	-0.952775			GRIA4	CON	-0.825892
																															Case	C1q (z-score)	0.242254			GRIA4	BD1	-3.49062
																															Case	C1q (z-score)	-0.10795			GRIA4	CON	0.861468
																															Case	NfL (z-score)	-0.854231			GRIA4	ADHD	-1.08661
																															Case	C1q (z-score)	-1.07706			GRIA4	BD2+	-0.507717
																															Case	C1q (z-score)	-0.32759			GRIA4	CON	-0.884221
																															Control	C1q (z-score)	-0.290459			GRIA4	BD1	-1.29282
																															Control	NPTX2 (residualized z-score)	-0.771008			GRIA4	BD1	-0.533076
																															Case	NPTX2 (residualized z-score)	-1.71554			GRIA4	BD1	-2.18927
																															Case	C1q (z-score)	0.377173			GRIA4	AN	-0.869386
																															Case	C1q (z-score)	2.51611			GRIA4	CON	0.456874
																															Case	NfL (z-score)	0.229616			GRIA4	ADHD	1.21105
																															Case	NPTX2 (residualized z-score)	1.63444			GRIA4	CON	-0.378337
																															Case	C1q (z-score)	-0.290459			GRIA4	CON	0.450514
																															Case	NfL (z-score)	-0.710746			GRIA4	BD2+	-2.92964
																															Case	NfL (z-score)	1.25385			GRIA4	CON	0.567931
																															Case	NPTX2 (residualized z-score)	-0.465463			GRIA4	BD2+	-0.418315
																															Case	NPTX2 (residualized z-score)	0.0906203			GRIA4	BD2+	0.380281
																															Case	NPTX2 (residualized z-score)	-1.87631			GRIA4	BD1	-0.505009
																															Case	NPTX2 (residualized z-score)	0.0315524			GRIA4	CON	0.970653
																															Case	NfL (z-score)	0.5427			GRIA4	CON	0.40929
																															Case	NPTX2 (residualized z-score)	1.24731			GRIA4	CON	0.367794
																															Case	C1q (z-score)	0.443588			GRIA4	BD2+	0.162302
																															Case	NPTX2 (residualized z-score)	-1.48376			GRIA4	BD2+	-1.64657
																															Control	NPTX2 (residualized z-score)	0.186461			GRIA4	BD2+	0.131309
																															Case	NPTX2 (residualized z-score)	-0.545442			GRIA4	BD2+	0.274031
																															Case	C1q (z-score)	-0.364936			GRIA4	CON	-0.0896569
																															Case	NPTX2 (residualized z-score)	1.00707			GRIA4	CON	0.0593469
																															Case	C1q (z-score)	-0.75081			GRIA4	BD2+	-0.013257
																															Case	NPTX2 (residualized z-score)	0.945197			GRIA4	CON	-0.270961
																															Case	C1q (z-score)	0.139177			GRIA4	BD2+	-1.17434
																															Case	C1q (z-score)	-0.180334			GRIA4	ADHD	1.35135
																															Case	NPTX2 (residualized z-score)	0.67892			GRIA4	BD2+	-1.4837
																															Case	NPTX2 (residualized z-score)	0.646569			GRIA4	CON	-1.05731
																															Case	NPTX2 (residualized z-score)	0.195625			GRIA4	BD1	-0.441045
																															Case	C1q (z-score)	-0.180334			GRIA4	SCZ+	-0.812956
																															Case	C1q (z-score)	0.377173			GRIA4	BD1	-1.3518
																															Case	NPTX2 (residualized z-score)	-1.45588			GRIA4	ADHD	0.964183
																															Case	NPTX2 (residualized z-score)	0.463775			GRIA4	CON	-0.67013
																															Control	C1q (z-score)	0.17372			GRIA4	ADHD	0.803622
																															Case	NPTX2 (residualized z-score)	0.416914			GRIA4	BD2+	-0.915464
																															Case	NPTX2 (residualized z-score)	-2.4568			GRIA4	BD2+	-1.51723
																															Case	NfL (z-score)	-0.247749			GRIA4	ADHD	-0.566342
																															Case	NfL (z-score)	0.585801			GRIA4	ADHD	0.172287
																															Case	NfL (z-score)	0.394225			GRIA4	BD2+	-1.84907
																															Case	NPTX2 (residualized z-score)	-3.11586			GRIA4	CON	-0.221387
																															Control	NPTX2 (residualized z-score)	-1.56734			GRIA4	AN	-0.121643
																															Case	NPTX2 (residualized z-score)	0.622756			GRIA4	CON	0.20734
																															Case	C1q (z-score)	-0.0363694			GRIA4	CON	0.222813
																															Case	NfL (z-score)	0.965078			GRIA4	ADHD	-2.00948
																															Control	C1q (z-score)	-0.952775			GRIA4	CON	1.11636
																															Case	C1q (z-score)	1.67296			GRIA4	SCZ+	-2.54468
																															Control	NfL (z-score)	-0.742627			GRIA4	BD2+	0.0752415
																															Control	C1q (z-score)	-0.711165			GRIA4	BD2+	-1.01521
																															Case	NfL (z-score)	-1.64877			GRIA4	BD2+	1.27842
																															Control	NfL (z-score)	0.394868			GRIA4	BD1	0.741231
																															Case	NPTX2 (residualized z-score)	-2.07337			GRIA4	BD1	-0.0608537
																															Case	NfL (z-score)	-0.756229			GRIA4	ADHD	-0.365374
																															Case	NfL (z-score)	1.05632			GRIA4	SCZ+	-3.54889
																															Case	C1q (z-score)	-0.478291			GRIA4	SCZ+	-2.28861
																															Case	C1q (z-score)	1.07259			GRIA4	CON	0.619872
																															Case	C1q (z-score)	-1.37675			GRIA4	BD2+	-0.0315567
																															Case	NPTX2 (residualized z-score)	-1.13554			GRIA4	BD1	0.446284
																															Case	NPTX2 (residualized z-score)	0.653068			GRIA4	BD1	-0.51246
																															Case	NPTX2 (residualized z-score)	-2.44431			GRIA4	BD2+	-0.724246
																															Case	NPTX2 (residualized z-score)	0.32068			GRIA4	ADHD	1.15677
																															Control	NfL (z-score)	-0.150701			GRIA4	SCZ+	-0.306378
																															Control	NPTX2 (residualized z-score)	-0.655901			GRIA4	CON	0.0345335
																															Case	NfL (z-score)	-1.81766			GRIA4	BD1	-1.00081
																															Case	NPTX2 (residualized z-score)	-1.63203			GRIA4	CON	-0.338324
																															Control	NPTX2 (residualized z-score)	0.467745			GRIA4	BD2+	-1.38886
																															Control	C1q (z-score)	0.377173			GRIA4	BD1	0.270982
																															Case	NPTX2 (residualized z-score)	-0.549644			GRIA4	BD1	0.933141
																															Case	NfL (z-score)	-0.296258			GRIA4	SCZ+	-2.67775
																															Case	NPTX2 (residualized z-score)	0.648188			GRIA4	BD2+	-0.326059
																															Case	NPTX2 (residualized z-score)	-0.782328			GRIA4	CON	2.539
																															Case	NPTX2 (residualized z-score)	-0.999023			GRIA4	BD1	1.00038
																															Control	C1q (z-score)	-0.253541			GRIA4	CON	1.14808
																															Control	NPTX2 (residualized z-score)	0.0404676			GRIA4	BD2+	-1.36374
																															Control	C1q (z-score)	-0.593676			GRIA4	CON	0.817494
																															Case	NPTX2 (residualized z-score)	0.379538			GRIA4	BD2+	0.603128
																															Control	C1q (z-score)	0.541943			GRIA4	BD2+	-0.972914
																															Case	NPTX2 (residualized z-score)	-0.836534			GRIA4	BD2+	1.09017
																															Case	NfL (z-score)	3.5529			GRIA4	CON	-0.526619
																															Case	C1q (z-score)	-0.0720601			GRIA4	CON	0.5073
																															Case	NfL (z-score)	-0.133022			GRIA4	BD2+	-0.581735
																															Case	NfL (z-score)	-0.228222			GRIA4	BD2+	1.14334
																															Control	C1q (z-score)	-2.16848			GRIA4	ADHD	-0.872239
																															Case	NfL (z-score)	0.869487			GRIA4	ADHD	-0.349371
																															Case	NfL (z-score)	-0.355962			GRIA4	AN	-0.323705
																															Control	NfL (z-score)	-0.319309			GRIA4	BD2+	-1.07108
																															Case	C1q (z-score)	1.01238			GRIA4	BD1	-0.949736
																															Case	C1q (z-score)	1.91407			GRIA4	ADHD	-0.941627
																															Case	NfL (z-score)	-1.29906			GRIA4	BD2+	-0.727851
																															Case	C1q (z-score)	-0.0363694			GRIA4	BD2+	0.428962
																															Case	C1q (z-score)	0.343707			GRIA4	BD1	-0.102103
																															Case	NPTX2 (residualized z-score)	-0.787041			GRIA4	CON	-1.14849
																															Case	C1q (z-score)	-0.32759			GRIA4	BD1	0.242891
																															Case	NPTX2 (residualized z-score)	-1.79388			GRIA4	CON	-0.875803
																															Case	NfL (z-score)	0.627511			GRIA4	SCZ+	-0.320805
																															Case	NPTX2 (residualized z-score)	0.509151			GRIA4	BD1	-1.92519
																															Case	C1q (z-score)	-0.871227			GRIA4	ADHD	0.711438
																															Case	NPTX2 (residualized z-score)	-1.25952			GRIA4	AN	-2.41057
																															Case	NfL (z-score)	-1.08122			GRIA4	BD1	-0.65321
																															Case	C1q (z-score)	NA			GRIA4	BD1	-0.399589
																															Control	NfL (z-score)	NA			GRIA4	BD1	-0.400108
																															Case	NfL (z-score)	0.740134			GRIA4	CON	-0.270566
																															Control	C1q (z-score)	4.02508			GRIA4	CON	-1.19099
																															Case	NPTX2 (residualized z-score)	0.839873			GRIA4	AN	0.630155
																															Control	C1q (z-score)	0.0695315			GRIA4	SCZ+	-0.307094
																															Case	NfL (z-score)	-1.60542			GRIA4	ADHD	-0.419379
																															Case	NPTX2 (residualized z-score)	0.364332			GRIA4	CON	0.678232
																															Case	C1q (z-score)	0.63882			GRIA4	SCZ+	-1.37136
																															Control	NPTX2 (residualized z-score)	-0.375872			GRIA4	CON	-0.326442
																															Case	C1q (z-score)	-1.07706			GRIA4	BD2+	-1.7294
																															Case	NfL (z-score)	-1.36589			GRIA4	AN	-1.53834
																															Case	NPTX2 (residualized z-score)	-0.274707			GRIA4	BD1	-1.88213
																															Case	NfL (z-score)	1.0225			GRIA4	AN	-0.521437
																															Case	C1q (z-score)	-0.632601			GRIA4	CON	-0.258526
																															Case	NfL (z-score)	0.310079			GRIA4	BD2+	0.648562
																															Case	NfL (z-score)	2.07425			GRIA4	BD1	0.617483
																															Control	NPTX2 (residualized z-score)	-0.230793			GRIA4	CON	-0.412345
																															Case	C1q (z-score)	-0.516523			GRIA4	SCZ+	-0.793662
																															Case	C1q (z-score)	0.0695315			GRIA4	BD1	-1.00875
																															Control	NfL (z-score)	0.662156			GRIA4	CON	-1.10462
																															Case	NfL (z-score)	-0.426811			GRIA4	SCZ+	-0.523555
																															Case	C1q (z-score)	-1.55448			GRIA4	BD2+	0.504056
																															Control	C1q (z-score)	NA			GRIA4	ADHD	-0.0646219
																															Case	NfL (z-score)	0.66084			GRIA4	SCZ+	0.689313
																															Control	C1q (z-score)	-0.554984			GRIA4	BD1	2.2129
																															Case	NPTX2 (residualized z-score)	-0.354068			GRIA4	BD1	0.554489
																															Case	C1q (z-score)	0.17372			GRIA4	BD2+	-1.15127
																															Case	NPTX2 (residualized z-score)	1.70825			GRIA4	SCZ+	1.16317
																															Case	NfL (z-score)	2.28711			GRIA4	ADHD	-0.0738288
																															Control	NfL (z-score)	-0.363161			GRIA4	ADHD	-1.17699
																															Control	NPTX2 (residualized z-score)	-0.0538574			GRIA4	BD2+	0.0303232
																															Case	C1q (z-score)	-2.26836			GRIA4	CON	-0.0781655
																															Case	NfL (z-score)	1.46194			GRIA4	AN	-0.521211
																															Case	NPTX2 (residualized z-score)	0.215493			GRIA4	BD2+	-0.565195
																															Case	NfL (z-score)	-0.655464			GRIA4	CON	-0.43737
																															Case	NPTX2 (residualized z-score)	-1.78286			GRIA4	CON	0.265202
																															Case	NPTX2 (residualized z-score)	-0.948593			GRIA4	BD1	-0.485597
																															Control	C1q (z-score)	-0.216834			GRIA4	CON	-1.10316
																															Control	NPTX2 (residualized z-score)	-0.468743			GRIA4	BD1	-0.43431
																															Control	C1q (z-score)	0.0344243			GRIA4	BD1	1.01566
																															Case	C1q (z-score)	1.16186			GRIA4	ADHD	0.406232
																															Case	NPTX2 (residualized z-score)	-2.09475			GRIA4	BD2+	-0.0237971
																															Case	C1q (z-score)	0.104448			GRIA4	BD1	-0.702762
																															Case	C1q (z-score)	-2.26836			GRIA4	SCZ+	-0.238645
																															Case	NfL (z-score)	0.422027			GRIA4	BD2+	-2.29435
																															Control	NPTX2 (residualized z-score)	-0.370673			GRIA4	ADHD	-0.906321
																															Case	NPTX2 (residualized z-score)	-0.879197			GRIA4	CON	-0.0643113
																															Control	NfL (z-score)	-0.80522			GRIA4	CON	0.609654
																															Control	C1q (z-score)	0.208078			GRIA4	AN	-0.866245
																															Case	C1q (z-score)	-0.180334			GRIA4	CON	0.0561788
																															Case	C1q (z-score)	-0.440284			GRIA4	BD2+	-0.116752
																															Case	NPTX2 (residualized z-score)	-0.337992			GRIA4	AN	0.990963
																															Control	NfL (z-score)	-1.74276			GRIA4	AN	0.347371
																															Case	NfL (z-score)	1.51507			GRIA4	SCZ+	0.501696
																															Case	C1q (z-score)	-1.465			GRIA4	BD2+	-1.09618
																															Control	NPTX2 (residualized z-score)	-0.591611			GRIA4	BD2+	-0.326406
																															Case	C1q (z-score)	0.509325			GRIA4	ADHD	-1.01433
																															Case	C1q (z-score)	-1.64522			GRIA4	CON	0.785988
																															Case	C1q (z-score)	0.541943			GRIA4	BD1	0.379995
																															Case	C1q (z-score)	-0.0720601			GRIA4	AN	-1.22921
																															Control	C1q (z-score)	0.606689			GRIA4	CON	0.413245
																															Case	NPTX2 (residualized z-score)	0.375878			GRIA4	CON	-0.712796
																															Case	C1q (z-score)	-1.07706			GRIA4	CON	1.00827
																															Control	NfL (z-score)	1.78813			GRIA4	CON	0.731584
																															Control	NPTX2 (residualized z-score)	1.11909			GRIA4	CON	1.54889
																															Control	NfL (z-score)	-0.0537887			GRIA4	CON	-0.912661
																															Case	C1q (z-score)	2.6112			GRIA4	BD1	-1.14224
																															Case	C1q (z-score)	0.343707			GRIA4	ADHD	-1.12998
																															Case	NfL (z-score)	1.12664			GRIA4	BD2+	0.1517
																															Case	NfL (z-score)	-0.212861			GRIA4	BD2+	-1.43652
																															Case	C1q (z-score)	0.828309			GRIA4	BD1	-0.267358
																															Case	NPTX2 (residualized z-score)	-1.48282			GRIA4	ADHD	-1.98816
																															Case	C1q (z-score)	-0.0363694			GRIA4	CON	-2.96154
																															Case	NPTX2 (residualized z-score)	-0.41592			GRIA4	ADHD	-0.734985
																															Case	NfL (z-score)	-0.0215188			GRIA4	BD1	0.0184477
																															Control	C1q (z-score)	NA			GRIA4	BD1	-0.430756
																															Case	NfL (z-score)	-0.774101			GRIA4	SCZ+	-1.32616
																															Control	NfL (z-score)	-0.410202			GRIA4	SCZ+	-1.12038
																															Case	NfL (z-score)	-1.37833			GRIA4	BD2+	1.16323
																															Case	C1q (z-score)	-0.790699			GRIA4	CON	0.72735
																															Case	NPTX2 (residualized z-score)	0.0596922			GRIA4	ADHD	0.343246
																															Case	C1q (z-score)	-1.2038			GRIA4	BD1	0.149214
																															Case	NPTX2 (residualized z-score)	-0.804403			GRIA4	ADHD	0.0906613
																															Control	C1q (z-score)	1.24991			GRIA4	BD1	-1.18061
																															Case	C1q (z-score)	-0.180334			GRIA4	BD1	-6.42467
																															Case	NfL (z-score)	0.802788			GRIA4	BD2+	0.0191378
																															Case	C1q (z-score)	-0.478291			GRIA4	BD1	0.0627943
																															Control	NPTX2 (residualized z-score)	-0.135339			GRIA4	BD1	0.33173
																															Case	NPTX2 (residualized z-score)	-0.154618			GRIA4	SCZ+	-1.50338
																															Case	NfL (z-score)	1.1406			GRIA4	ADHD	-0.830815
																															Control	NfL (z-score)	0.468472			GRIA4	ADHD	-1.38305
																															Case	C1q (z-score)	-1.42073			GRIA4	ADHD	1.86835
																															Case	NfL (z-score)	-1.29463			GRIA4	BD2+	-0.444492
																															Case	C1q (z-score)	0.27625			GRIA4	CON	-0.0362022
																															Case	NPTX2 (residualized z-score)	0.171772			GRIA4	BD1	-0.558482
																															Case	NfL (z-score)	-0.889745			GRIA4	BD1	-0.11118
																															Case	C1q (z-score)	0.797112			GRIA4	BD1	-1.3404
																															Case	NfL (z-score)	-0.0739706			GRIA4	BD1	0.00682343
																															Case	C1q (z-score)	0.797112			GRIA4	BD2+	-1.28089
																															Control	NfL (z-score)	-1.09889			GRIA4	BD2+	-0.0126766
																															Case	C1q (z-score)	-1.55448			GRIA4	BD1	-1.54137
																															Case	NfL (z-score)	1.26805			GRIA4	BD1	-1.0767
																															Control	NfL (z-score)	0.296902			GRIA4	BD1	2.7865
																															Case	NfL (z-score)	1.41007			GRIA4	BD1	-0.40394
																															Case	C1q (z-score)	-0.000875299			GRIA4	BD2+	-1.80951
																															Case	NPTX2 (residualized z-score)	-2.11552			GRIA4	CON	0.179957
																															Control	NfL (z-score)	1.32438			GRIA4	BD1	0.253656
																															Case	NfL (z-score)	0.0588841			GRIA4	BD1	-0.97826
																															Case	NfL (z-score)	-0.294574			GRIA4	SCZ+	-0.720269
																															Case	NPTX2 (residualized z-score)	-1.8884			GRIA4	BD2+	-0.683806
																															Case	NPTX2 (residualized z-score)	0.465594			GRIA4	CON	1.03836
																															Control	C1q (z-score)	1.75434			GRIA4	BD1	-0.32002
																															Case	NPTX2 (residualized z-score)	-0.899694			GRIA4	SCZ+	-1.04232
																															Case	C1q (z-score)	0.27625			GRIA4	CON	-1.12374
																															Case	NfL (z-score)	0.720616			GRIA4	SCZ+	-0.258863
																															Case	NfL (z-score)	0.736658			GRIA4	CON	-2.3046
																															Case	NPTX2 (residualized z-score)	-0.0492985			GRIA4	BD1	0.00352735
																															Case	NPTX2 (residualized z-score)	-0.499858			GRIA4	CON	0.511433
																															Case	C1q (z-score)	0.670791			GRIA4	CON	-3.80629
																															Case	NfL (z-score)	0.715021			GRIA4	BD2+	-0.553907
																															Case	NfL (z-score)	1.37951			GRIA4	CON	-0.242295
																															Control	NfL (z-score)	0.867789			GRIA4	AN	1.24263
																															Case	NfL (z-score)	0.182176			GRIA4	BD2+	-0.0106711
																															Case	NfL (z-score)	0.199371			GRIA4	BD2+	1.18241
																															Control	NPTX2 (residualized z-score)	1.21376			GRIA4	BD1	0.347125
																															Control	NfL (z-score)	0.166657			GRIA4	BD2+	-0.932492
																															Control	NPTX2 (residualized z-score)	0.407027			GRIA4	CON	-0.562233
																															Control	C1q (z-score)	-1.11903			GRIA4	BD2+	-0.690629
																															Case	NfL (z-score)	1.73651			GRIA4	BD1	-0.204549
																															Case	NPTX2 (residualized z-score)	1.18469			GRIA4	BD2+	0.806929
																															Control	NPTX2 (residualized z-score)	1.61127			GRIA4	ADHD	0.82637
																															Case	NPTX2 (residualized z-score)	2.01724			GRIA4	AN	0.409867
																															Case	NPTX2 (residualized z-score)	-0.896764			GRIA4	ADHD	0.575195
																															Case	NPTX2 (residualized z-score)	-1.44612			GRIA4	BD2+	-0.657049
																															Control	C1q (z-score)	0.310067			GRIA4	BD1	1.03127
																															Case	NPTX2 (residualized z-score)	-0.237479			GRIA4	BD1	0.489762
																															Case	NfL (z-score)	-0.541321			GRIA4	BD1	-0.665367
																															Case	NfL (z-score)	0.984902			GRIA4	BD1	-1.39875
																															Case	C1q (z-score)	0.0344243			GRIA4	CON	-1.15759
																															Case	NfL (z-score)	-1.31179			GRIA4	SCZ+	-1.38765
																															Case	C1q (z-score)	-1.97325			GRIA4	CON	-1.70013
																															Case	C1q (z-score)	0.0695315			GRIA4	BD2+	0.319686
																															Case	NfL (z-score)	0.707169			GRIA4	SCZ+	-1.77839
																															Control	NPTX2 (residualized z-score)	1.24459			GRIA4	SCZ+	-0.997967
																															Case	NfL (z-score)	-1.6139			GRIA4	AN	1.55756
																															Case	NPTX2 (residualized z-score)	0.940743			GRIA4	BD1	-1.29314
																															Case	NPTX2 (residualized z-score)	-1.48887			GRIA4	SCZ+	0.338539
																															Case	NPTX2 (residualized z-score)	0.140916			GRIA4	ADHD	-0.296146
																															Case	NPTX2 (residualized z-score)	1.32363			GRIA4	BD2+	1.90873
																															Case	NPTX2 (residualized z-score)	-0.279812			GRIA4	CON	0.374548
																															Case	NfL (z-score)	0.373631			GRIA4	BD2+	0.793327
																															Case	C1q (z-score)	-0.911872			GRIA4	BD1	0.36011
																															Case	C1q (z-score)	-0.671764			GRIA4	BD2+	-1.42694
																															Control	C1q (z-score)	-0.364936			GRIA4	ADHD	0.94006
																															Control	NfL (z-score)	-0.705885			GRIA4	SCZ+	0.365319
																															Case	NPTX2 (residualized z-score)	0.435409			GRIA4	BD1	-2.54414
																															Control	C1q (z-score)	-0.632601			GRIA4	CON	0.311324
																															Control	NfL (z-score)	-1.57973			GRIA4	SCZ+	-0.762068
																															Case	NPTX2 (residualized z-score)	-0.790811			GRIA4	BD1	-2.2915
																															Case	NPTX2 (residualized z-score)	-2.83762			GRIA4	BD2+	0.745178
																															Case	NPTX2 (residualized z-score)	-2.64162			GRIA4	BD2+	-0.83501
																															Case	C1q (z-score)	-0.632601			GRIA4	CON	1.04031
																															Case	NPTX2 (residualized z-score)	-0.866043			GRIA4	BD2+	0.0957281
																															Case	NPTX2 (residualized z-score)	-1.66727			GRIA4	AN	1.54479
																															Case	C1q (z-score)	0.921003			GRIA4	CON	2.50661
																															Case	C1q (z-score)	0.104448			GRIA4	BD1	1.03551
																															Control	C1q (z-score)	-1.03537			GRIA4	SCZ+	-1.63079
																															Control	C1q (z-score)	0.859355			GRIA4	BD2+	-3.17955
																															Control	NfL (z-score)	0.688519			GRIA4	AN	0.663344
																															Case	NfL (z-score)	-1.54512			GRIA4	BD2+	-1.54799
																															Case	C1q (z-score)	0.208078			GRIA4	CON	-0.182887
																															Case	NPTX2 (residualized z-score)	-2.61726			GRIA4	BD2+	0.785519
																															Control	C1q (z-score)	0.606689			GRIA4	CON	0.200008
																															Case	NfL (z-score)	0.0169653			GRIA4	BD2+	-0.0689712
																															Case	NfL (z-score)	-0.2501			GRIA4	BD2+	-1.77299
																															Case	C1q (z-score)	-0.290459			GRIA4	BD2+	-0.85676
																															Case	NPTX2 (residualized z-score)	-0.377439			GRIA4	BD2+	-1.14348
																															Case	NPTX2 (residualized z-score)	-0.96124			GRIA4	CON	1.11209
																															Case	C1q (z-score)	1.04256			GRIA4	SCZ+	0.352218
																															Control	NfL (z-score)	-0.762269			GRIA4	BD1	-0.483566
																															Control	NPTX2 (residualized z-score)	2.3101			GRIA4	BD1	-0.204958
																															Case	C1q (z-score)	0.951608			GRIA4	CON	2.11468
																															Case	C1q (z-score)	-0.711165			GRIA4	CON	0.492833
																															Control	C1q (z-score)	-1.42073			GRIA4	CON	-0.214765
																															Case	NPTX2 (residualized z-score)	-0.545715			GRIA4	CON	0.970741
																															Control	NPTX2 (residualized z-score)	0.202952			GRIA4	CON	-0.0147924
																															Case	NfL (z-score)	0.147152			GRIA4	BD2+	0.455203
																															Case	C1q (z-score)	-2.26836			GRIA4	BD1	2.13609
																															Case	NfL (z-score)	1.78083			GRIA4	ADHD	1.50859
																															Case	NfL (z-score)	-1.40014			GRIA4	AN	0.125854
																															Case	C1q (z-score)	-0.671764			GRIA4	ADHD	0.559307
																															Case	C1q (z-score)	1.42248			GRIA4	ADHD	-0.954177
																															Control	NPTX2 (residualized z-score)	0.13686			GRIA4	BD2+	-0.819452
																															Case	C1q (z-score)	0.27625			GRIA4	BD2+	-0.103263
																															Case	C1q (z-score)	-1.2897			GRIA4	BD1	-1.40391
																															Control	C1q (z-score)	0.734261			GRIA4	CON	-0.760853
																															Case	NPTX2 (residualized z-score)	-2.71036			GRIA4	CON	0.557186
																															Case	C1q (z-score)	0.0695315			GRIA4	ADHD	-1.89948
																															Case	C1q (z-score)	-0.0720601			GRIA4	SCZ+	1.26375
																															Case	NPTX2 (residualized z-score)	0.165815			GRIA4	CON	0.661947
																															Case	NfL (z-score)	0.875318			GRIA4	BD1	-1.76886
																															Case	C1q (z-score)	-0.0363694			GRIA4	BD1	1.87184
																															Case	NPTX2 (residualized z-score)	0.602979			GRIA4	BD1	-0.398384
																															Case	C1q (z-score)	NA			GRIA4	BD2+	-2.08828
																															Case	C1q (z-score)	0.310067			GRIA4	AN	0.795176
																															Case	NPTX2 (residualized z-score)	0.317892			GRIA4	CON	-0.432725
																															Case	NfL (z-score)	0.313917			GRIA4	BD1	-1.36743
																															Case	NPTX2 (residualized z-score)	-0.448682			GRIA4	BD2+	1.11686
																															Control	C1q (z-score)	1.07259			GRIA4	BD2+	-0.112511
																															Case	NPTX2 (residualized z-score)	-0.471697			GRIA4	BD1	-1.45373
																															Control	C1q (z-score)	-0.632601			GRIA4	BD1	1.18435
																															Control	C1q (z-score)	0.343707			GRIA4	AN	0.0215528
																															Case	NPTX2 (residualized z-score)	-0.742474			GRIA4	BD2+	0.288273
																															Control	NfL (z-score)	-0.232007			GRIA4	BD1	1.31711
																															Case	C1q (z-score)	0.797112			GRIA4	BD1	-2.18562
																															Control	NPTX2 (residualized z-score)	0.802155			GRIA4	BD2+	0.927326
																															Case	NPTX2 (residualized z-score)	-0.0937396			GRIA4	BD1	-1.13763
																															Case	NPTX2 (residualized z-score)	-0.856937			GRIA4	BD2+	-1.02002
																															Case	C1q (z-score)	1.07259			GRIA4	CON	0.170467
																															Case	NPTX2 (residualized z-score)	-0.84222			GRIA4	BD1	-2.0105
																															Case	NPTX2 (residualized z-score)	0.0261827			GRIA4	BD2+	-0.997966
																															Case	NPTX2 (residualized z-score)	-0.943614			GRIA4	BD2+	-0.740636
																															Case	NPTX2 (residualized z-score)	-1.09479			GRIA4	BD1	-0.842988
																															Case	NfL (z-score)	-0.946728			GRIA4	AN	1.11367
																															Case	NPTX2 (residualized z-score)	-0.590335			GRIA4	BD2+	-0.971981
																															Case	NfL (z-score)	-0.112194			GRIA4	CON	0.382657
																															Case	NPTX2 (residualized z-score)	-2.52635			GRIA4	BD2+	0.167152
																															Control	NfL (z-score)	-1.03444			GRIA4	BD2+	-0.971792
																															Case	C1q (z-score)	0.0344243			GRIA4	BD2+	0.597144
																															Case	C1q (z-score)	1.42248			GRIA4	CON	-0.480175
																															Case	NPTX2 (residualized z-score)	-1.13486			GRIA4	BD1	-0.132944
																															Case	C1q (z-score)	-1.16128			GRIA4	SCZ+	-1.68104
																															Case	NPTX2 (residualized z-score)	0.747456			GRIA4	CON	-2.02578
																															Control	C1q (z-score)	-0.671764			GRIA4	BD2+	-1.71916
																															Case	NfL (z-score)	-0.277991			GRIA4	AN	1.01378
																															Case	NfL (z-score)	-0.143041			GRIA4	SCZ+	-2.42717
																															Case	NPTX2 (residualized z-score)	-0.659785			GRIA4	BD2+	-1.57041
																															Control	C1q (z-score)	0.410466			GRIA4	BD2+	-0.193134
																															Case	C1q (z-score)	1.80802			GRIA4	BD1	1.22213
																															Case	NfL (z-score)	0.264405			GRIA4	BD2+	-1.34474
																															Control	NPTX2 (residualized z-score)	0.561325			GRIA4	BD1	-1.24751
																															Case	NfL (z-score)	-0.267287			GRIA4	ADHD	-1.24965
																															Control	NPTX2 (residualized z-score)	1.29321			GRIA4	SCZ+	-0.0123946
																															Case	NfL (z-score)	0.537153			GRIA4	SCZ+	-0.0260509
																															Case	NPTX2 (residualized z-score)	0.0999955			GRIA4	ADHD	0.285938
																															Case	C1q (z-score)	1.04256			GRIA4	CON	-1.39509
																															Case	NPTX2 (residualized z-score)	0.0897167			GRIA4	CON	0.611542
																															Control	NPTX2 (residualized z-score)	1.19615			GRIA4	CON	-1.76004
																															Control	NPTX2 (residualized z-score)	-0.118692			GRIA4	CON	0.0283576
																															Case	NPTX2 (residualized z-score)	0.372817			GRIA4	CON	-0.152104
																															Case	C1q (z-score)	-0.790699			GRIA4	CON	-0.291449
																															Control	C1q (z-score)	0.574398			GRIA4	BD2+	-2.9375
																															Case	C1q (z-score)	0.443588			GRIA4	CON	-0.478799
																															Control	NfL (z-score)	-1.2082			GRIA4	AN	-1.2794
																															Control	C1q (z-score)	-0.216834			GRIA4	AN	1.16948
																															Control	C1q (z-score)	-1.33308			GRIA4	CON	-2.17849
																															Case	C1q (z-score)	0.139177			GRIA4	CON	0.267356
																															Case	C1q (z-score)	-1.2038			GRIA4	CON	0.838667
																															Case	C1q (z-score)	0.0695315			GRIA4	AN	-0.302703
																															Case	NfL (z-score)	0.35204			GRIA4	BD1	-0.894371
																															Case	C1q (z-score)	-0.593676			GRIA4	BD2+	-0.919481
																															Control	NPTX2 (residualized z-score)	-0.477887			GRIA4	CON	-0.610282
																															Case	C1q (z-score)	-0.253541			GRIA4	BD2+	-0.685507
																															Control	NfL (z-score)	-2.0964			GRIA4	BD2+	-0.0721287
																															Case	NPTX2 (residualized z-score)	0.331723			GRIA4	BD2+	1.4268
																															Control	NPTX2 (residualized z-score)	0.220114			GRIA4	CON	1.0382
																															Case	NPTX2 (residualized z-score)	1.39172			GRIA4	SCZ+	-2.73432
																															Case	NfL (z-score)	-1.67524			GRIA4	BD2+	0.264049
																															Control	NPTX2 (residualized z-score)	-0.687014			GRIA4	BD2+	0.929277
																															Case	NfL (z-score)	2.36304			GRIA4	BD1	-1.02347
																															Case	C1q (z-score)	-0.4025			GRIA4	SCZ+	-1.12575
																															Case	NPTX2 (residualized z-score)	1.25619			GRIA4	BD2+	0.169597
																															Case	C1q (z-score)	-0.478291			GRIA4	BD1	0.657988
																															Case	NPTX2 (residualized z-score)	-0.0948296			GRIA4	BD1	-0.402982
																															Control	C1q (z-score)	NA			GRIA4	SCZ+	-2.7592
																															Case	NfL (z-score)	-1.02281			GRIA4	BD1	-0.125175
																															Case	NPTX2 (residualized z-score)	-1.80027			GRIA4	BD2+	-0.469766
																															Case	C1q (z-score)	0.951608			GRIA4	ADHD	-1.31063
																															Case	NPTX2 (residualized z-score)	0.151088			GRIA4	BD2+	-2.87975
																															Case	NPTX2 (residualized z-score)	-1.45867			GRIA4	CON	1.96893
																															Case	NPTX2 (residualized z-score)	0.0846376			GRIA4	CON	0.529655
																															Case	NfL (z-score)	-0.434137			GRIA4	ADHD	-2.6658
																															Case	C1q (z-score)	-0.711165			GRIA4	CON	-0.54564
																															Control	NPTX2 (residualized z-score)	-0.731112			GRIA4	ADHD	0.153279
																															Case	C1q (z-score)	0.104448			GRIA4	CON	-0.369711
																															Case	C1q (z-score)	0.17372			GRIA4	SCZ+	-3.98431
																															Case	NfL (z-score)	1.02546			GRIA4	BD2+	-1.07032
																															Case	NPTX2 (residualized z-score)	-0.0565864			GRIA4	AN	0.828984
																															Control	C1q (z-score)	-0.671764			GRIA4	ADHD	-1.46849
																															Case	NfL (z-score)	0.497323			GRIA4	BD2+	-0.0487901
																															Case	NPTX2 (residualized z-score)	-1.3114			GRIA4	ADHD	-1.12529
																															Case	C1q (z-score)	0.343707			GRIA4	AN	0.0405167
																															Case	C1q (z-score)	0.0695315			GRIA4	CON	-1.21125
																															Case	NPTX2 (residualized z-score)	0.0623715			GRIA4	BD2+	0.0586977
																															Case	NPTX2 (residualized z-score)	-1.52158			GRIA4	BD2+	-0.900413
																															Case	C1q (z-score)	1.24991			GRIA4	SCZ+	-0.52211
																															Case	NfL (z-score)	0.855008			GRIA4	BD2+	0.0566
																															Case	NfL (z-score)	0.128141			GRIA4	CON	-0.324092
																															Control	C1q (z-score)	-0.478291			GRIA4	BD1	-0.172362
																															Control	NfL (z-score)	-1.77656			GRIA4	ADHD	-1.88961
																															Case	C1q (z-score)	0.208078			GRIA4	CON	-1.675
																															Case	NfL (z-score)	-0.390952			GRIA4	CON	1.88501
																															Control	C1q (z-score)	0.17372			GRIA4	CON	1.20084
																															Case	C1q (z-score)	-2.26836			GRIA4	BD1	-0.618863
																															Control	NfL (z-score)	-0.814276			GRIA4	BD2+	-0.104991
																															Control	C1q (z-score)	0.104448			GRIA4	BD2+	-1.9919
																															Control	NfL (z-score)	-0.473854			GRIA4	ADHD	-0.650704
																															Case	NPTX2 (residualized z-score)	1.14464			GRIA4	CON	1.6646
																															Case	NfL (z-score)	-0.207094			GRIA4	CON	1.93119
																															Case	NPTX2 (residualized z-score)	-2.42426			GRIA4	BD2+	-1.45157
																															Case	NPTX2 (residualized z-score)	-0.588308			GRIA4	AN	-0.955261
																															Case	NfL (z-score)	0.212676			GRIA4	CON	-0.160035
																															Case	NfL (z-score)	1.37119			GRIA4	ADHD	-0.682542
																															Case	NPTX2 (residualized z-score)	-0.652368			GRIA4	BD2+	-0.0794978
																															Case	NPTX2 (residualized z-score)	-2.57493			GRIA4	BD2+	0.394053
																															Control	NfL (z-score)	1.77946			GRIA4	BD2+	0.836519
																															Case	NPTX2 (residualized z-score)	-1.94413			GRIA4	BD2+	-2.28422
																															Case	NfL (z-score)	-0.622931			GRIA4	BD2+	-0.414712
																															Case	NPTX2 (residualized z-score)	-1.43623			GRIA4	CON	-0.773569
																															Case	NfL (z-score)	2.40532			GRIA4	BD1	0.158029
																															Case	NPTX2 (residualized z-score)	0.240452			GRIA4	BD2+	1.65578
																															Case	NfL (z-score)	0.296812			GRIA4	BD2+	-1.6603
																															Case	C1q (z-score)	-0.952775			GRIA4	BD1	-0.0568647
																															Case	NPTX2 (residualized z-score)	-0.9811			GRIA4	CON	-1.32485
																															Control	C1q (z-score)	0.541943			GRIA4	SCZ+	1.11319
																															Case	C1q (z-score)	1.04256			GRIA4	BD1	-1.71489
																															Control	C1q (z-score)	1.16186			GRIA4	BD2+	-1.28292
																															Case	NfL (z-score)	0.67538			GRIA4	BD2+	-2.18022
																															Control	NPTX2 (residualized z-score)	-0.537981			GRIA4	BD1	-0.296598
																															Case	C1q (z-score)	-0.180334			GRIA4	ADHD	0.00902599
																															Case	C1q (z-score)	0.343707			GRIA4	CON	0.756228
																															Control	NPTX2 (residualized z-score)	0.689162			GRIA4	BD1	0.965988
																															Control	C1q (z-score)	-1.87781			GRIA4	BD2+	-0.755346
																															Case	C1q (z-score)	0.343707			GRIA4	CON	0.389207
																															Case	C1q (z-score)	-0.478291			GRIA4	ADHD	-3.16187
																															Control	NPTX2 (residualized z-score)	-0.485206			GRIA4	AN	0.259075
																															Case	NPTX2 (residualized z-score)	0.172753			GRIA4	BD1	0.496342
																															Case	NfL (z-score)	3.5878			GRIA4	CON	-0.446663
																															Case	NfL (z-score)	-1.34786			GRIA4	BD2+	0.220239
																															Control	C1q (z-score)	0.702604			GRIA4	BD2+	-0.502897
																															Case	NPTX2 (residualized z-score)	0.465473			GRIA4	CON	0.371876
																															Case	C1q (z-score)	1.8347			GRIA4	CON	-1.34674
																															Case	C1q (z-score)	-1.2897			GRIA4	BD1	0.150809
																															Case	NPTX2 (residualized z-score)	-1.35073			GRIA4	ADHD	-0.168386
																															Case	NPTX2 (residualized z-score)	-2.34448			GRIA4	BD2+	-2.76251
																															Case	NfL (z-score)	0.0934095			GRIA4	CON	-0.172782
																															Case	C1q (z-score)	0.410466			GRIA4	BD2+	-1.25894
																															Control	NPTX2 (residualized z-score)	0.503352			GRIA4	BD1	-0.741743
																															Case	C1q (z-score)	0.17372			GRIA4	ADHD	-0.163839
																															Case	C1q (z-score)	1.59054			GRIA4	BD2+	-1.44919
																															Case	NPTX2 (residualized z-score)	1.31597			GRIA4	BD1	-1.4067
																															Case	NfL (z-score)	-0.434587			GRIA4	CON	-0.078402
																															Case	NfL (z-score)	-0.489669			GRIA4	BD1	1.34774
																															Case	NfL (z-score)	-0.108899			GRIA4	CON	0.92305
																															Case	NPTX2 (residualized z-score)	0.42431			GRIA4	BD2+	-2.02064
																															Control	C1q (z-score)	0.47654			GRIA4	BD1	-0.315672
																															Case	NfL (z-score)	-0.52006			GRIA4	BD2+	-0.41475
																															Case	NfL (z-score)	0.0588841			GRIA4	CON	-0.221767
																															Control	NfL (z-score)	0.501354			GRIA4	SCZ+	1.01858
																															Case	NfL (z-score)	-0.133744			GRIA4	SCZ+	0.127892
																															Case	NPTX2 (residualized z-score)	0.392213			GRIA4	SCZ+	-1.69377
																															Case	NfL (z-score)	-0.748627			GRIA4	BD2+	-2.23073
																															Control	NfL (z-score)	-1.15021			GRIA4	CON	0.638071
																															Case	NfL (z-score)	-0.81164			GRIA4	SCZ+	1.05855
																															Control	NfL (z-score)	-0.81164			GRIA4	BD1	-0.731905
																															Case	NfL (z-score)	-0.428351			GRIA4	BD1	0.134948
																															Case	NfL (z-score)	1.3613			GRIA4	BD2+	-2.09105
																															Case	C1q (z-score)	-1.37675			GRIA4	CON	2.32255
																															Control	C1q (z-score)	-0.993939			GRIA4	SCZ+	-1.42393
																															Control	NPTX2 (residualized z-score)	-0.0164709			GRIA4	CON	-0.162119
																															Case	C1q (z-score)	0.27625			GRIA4	AN	0.909192
																															Case	C1q (z-score)	0.377173			GRIA4	BD2+	1.54297
																															Case	NfL (z-score)	-0.460311			GRIA4	BD1	-2.00386
																															Case	NfL (z-score)	0.0990165			GRIA4	BD2+	1.43102
																															Control	NfL (z-score)	-0.863985			GRIA4	SCZ+	-0.727154
																															Case	NPTX2 (residualized z-score)	-0.868319			GRIA4	BD1	-0.463995
																															Case	NfL (z-score)	-1.68473			GRIA4	BD2+	-0.762349
																															Case	C1q (z-score)	1.96644			GRIA4	BD1	0.562897
																															Case	NfL (z-score)	0.039181			GRIA4	SCZ+	-1.50979
																															Case	NfL (z-score)	0.536034			GRIA4	CON	-1.28481
																															Control	NfL (z-score)	-1.08715			GRIA4	BD2+	-0.465366
																															Case	NfL (z-score)	-0.757134			GRIA4	BD2+	-0.407583
																															Case	NfL (z-score)	0.587127			GRIA4	SCZ+	-4.09988
																															Case	NPTX2 (residualized z-score)	-1.28196			GRIA4	BD1	-1.68515
																															Control	NfL (z-score)	-0.0473363			GRIA4	ADHD	-1.32343
																															Case	NPTX2 (residualized z-score)	-1.39152			GRIA4	ADHD	-1.90397
																															Control	NfL (z-score)	2.1627			GRIA4	SCZ+	-0.551068
																															Case	C1q (z-score)	-0.593676			GRIA4	SCZ+	-0.337178
																															Case	NfL (z-score)	0.00241751			GRIA4	BD1	-4.34597
																															Case	NPTX2 (residualized z-score)	0.760999			GRIA4	BD2+	-0.937593
																															Case	NPTX2 (residualized z-score)	-0.705544			GRIA4	BD1	-0.712312
																															Case	NfL (z-score)	-0.584661			GRIA4	AN	-1.41686
																															Case	NfL (z-score)	-0.664022			GRIA4	BD1	-0.325328
																															Case	NfL (z-score)	-1.60085			GRIA4	ADHD	1.84427
																															Case	NfL (z-score)	-0.854231			GRIA4	BD1	-2.57661
																															Control	NfL (z-score)	0.596697			GRIA4	BD1	-1.92055
																															Control	NPTX2 (residualized z-score)	-0.0978394			GRIA4	BD1	0.388429
																															Case	NPTX2 (residualized z-score)	-0.562544			GRIA4	CON	-0.284523
																															Case	NPTX2 (residualized z-score)	-1.50291			GRIA4	BD2+	-1.0659
																															Control	NfL (z-score)	0.16589			GRIA4	ADHD	2.2546
																															Case	C1q (z-score)	1.16186			GRIA4	BD2+	0.249468
																															Case	NfL (z-score)	1.81714			GRIA4	BD2+	-0.327327
																															Case	NfL (z-score)	-0.206576			GRIA4	BD2+	-0.0961129
																															Control	NPTX2 (residualized z-score)	0.709067			GRIA4	BD1	-1.55129
																															Case	C1q (z-score)	1.16186			GRIA4	BD2+	-1.14635
																															Case	NfL (z-score)	0.128141			GRIA4	BD2+	-0.439086
																															Case	NfL (z-score)	1.65775			GRIA4	ADHD	0.100836
																															Case	NPTX2 (residualized z-score)	-0.295834			GRIA4	ADHD	-3.31264
																															Case	NPTX2 (residualized z-score)	1.20566			GRIA4	SCZ+	-0.417384
																															Control	C1q (z-score)	0.343707			GRIA4	BD1	0.175871
																															Case	NPTX2 (residualized z-score)	-0.751373			GRIA4	BD1	1.17124
																															Control	C1q (z-score)	-0.10795			GRIA4	BD1	-1.19347
																															Case	NPTX2 (residualized z-score)	-1.02726			GRIA4	AN	0.437128
																															Case	NfL (z-score)	-1.51612			GRIA4	BD1	0.843912
																															Case	NPTX2 (residualized z-score)	0.825942			GRIA4	ADHD	-0.442116
																															Case	NPTX2 (residualized z-score)	-0.604006			GRIA4	BD2+	0.241774
																															Case	NfL (z-score)	-1.02608			GRIA4	SCZ+	-1.57122
																															Case	C1q (z-score)	-0.871227			GRIA4	BD1	-0.527654
																															Case	NfL (z-score)	-0.0684221			GRIA4	AN	0.921228
																															Case	NPTX2 (residualized z-score)	0.307317			GRIA4	CON	0.121404
																															Case	C1q (z-score)	1.19134			GRIA4	BD2+	-1.4229
																															Case	C1q (z-score)	0.27625			GRIA4	CON	-0.758469
																															Case	NfL (z-score)	0.215907			GRIA4	BD2+	-1.33773
																															Case	NPTX2 (residualized z-score)	-2.49624			GRIA4	CON	-0.500474
																															Control	NPTX2 (residualized z-score)	-0.32777			GRIA4	AN	-0.819889
																															Case	C1q (z-score)	-0.0720601			GRIA4	SCZ+	-1.19775
																															Case	C1q (z-score)	-0.830837			GRIA4	BD2+	-0.151379
																															Control	NfL (z-score)	0.535194			GRIA4	CON	-1.59355
																															Case	C1q (z-score)	0.828309			GRIA4	BD2+	-1.93715
																															Control	NfL (z-score)	-1.10399			GRIA4	CON	1.82609
																															Case	NPTX2 (residualized z-score)	1.02343			GRIA4	BD1	-0.535529
																															Case	C1q (z-score)	0.702604			GRIA4	CON	0.420655
																															Control	NfL (z-score)	-1.70301			GRIA4	SCZ+	-2.27978
																															Case	C1q (z-score)	-0.364936			GRIA4	ADHD	0.107871
																															Case	NPTX2 (residualized z-score)	-2.317			GRIA4	BD1	-1.05448
																															Case	C1q (z-score)	0.410466			GRIA4	AN	-0.543798
																															Case	NfL (z-score)	-1.94658			GRIA4	BD2+	0.0247407
																															Case	C1q (z-score)	0.47654			GRIA4	CON	-0.43252
																															Case	NfL (z-score)	-1.29081			GRIA4	CON	0.105739
																															Case	NPTX2 (residualized z-score)	-0.521334			GRIA4	BD1	-1.93746
																															Case	C1q (z-score)	0.410466			GRIA4	CON	0.0898711
																															Control	NPTX2 (residualized z-score)	1.24994			GRIA4	CON	2.38924
																															Case	NfL (z-score)	-1.02135			GRIA4	CON	-0.0361069
																															Control	NPTX2 (residualized z-score)	1.10902			GRIA4	CON	0.668508
																															Case	NfL (z-score)	0.245264			GRIA4	SCZ+	1.18132
																															Case	NPTX2 (residualized z-score)	-0.135232			GRIA4	SCZ+	-1.31878
																															Case	NPTX2 (residualized z-score)	-0.184312			GRIA4	BD2+	-0.870294
																															Case	NfL (z-score)	0.904089			GRIA4	BD2+	-0.470793
																															Case	NPTX2 (residualized z-score)	0.0696163			GRIA4	CON	-0.765421
																															Case	C1q (z-score)	-1.92535			GRIA4	CON	-0.00588655
																															Case	NPTX2 (residualized z-score)	0.0395927			GRIA4	CON	0.47566
																															Case	C1q (z-score)	-0.632601			GRIA4	CON	0.187912
																															Case	NfL (z-score)	-0.455557			GRIA4	BD2+	-1.72004
																															Case	NPTX2 (residualized z-score)	-0.479361			GRIA4	CON	-0.978306
																															Case	NPTX2 (residualized z-score)	-0.30436			GRIA4	BD2+	-0.929754
																															Case	NfL (z-score)	0.165027			GRIA4	CON	0.208793
																															Control	NfL (z-score)	1.09877			GRIA4	BD2+	1.05878
																															Case	C1q (z-score)	0.0695315			GRIA4	BD1	-0.250966
																															Control	NPTX2 (residualized z-score)	0.0844965			GRIA4	CON	0.442251
																															Case	C1q (z-score)	0.702604			NPTX2	CON	0.726218
																															Control	NPTX2 (residualized z-score)	1.2424			NPTX2	SCZ+	-1.79388
																															Control	C1q (z-score)	0.410466			NPTX2	AN	0.0906203
																															Control	NfL (z-score)	0.130094			NPTX2	CON	-1.09742
																															Case	NPTX2 (residualized z-score)	-1.12534			NPTX2	BD1	-2.42426
																															Case	C1q (z-score)	-1.64522			NPTX2	SCZ+	-0.448682
																															Case	NPTX2 (residualized z-score)	-0.88113			NPTX2	BD2+	-0.316735
																															Control	NfL (z-score)	-1.17164			NPTX2	BD1	-0.899694
																															Control	NPTX2 (residualized z-score)	-0.624109			NPTX2	CON	-0.338216
																															Control	C1q (z-score)	-0.478291			NPTX2	ADHD	0.915044
																															Control	NPTX2 (residualized z-score)	-0.874323			NPTX2	CON	-0.624109
																															Case	NPTX2 (residualized z-score)	-1.16317			NPTX2	BD2+	0.609399
																															Case	NfL (z-score)	0.35204			NPTX2	BD1	-0.208209
																															Case	NPTX2 (residualized z-score)	-0.56665			NPTX2	BD1	0.307317
																															Case	NfL (z-score)	-0.170683			NPTX2	SCZ+	-1.60064
																															Control	NPTX2 (residualized z-score)	-0.436264			NPTX2	AN	0.760999
																															Case	C1q (z-score)	-1.87781			NPTX2	BD2+	-0.879197
																															Case	C1q (z-score)	1.56283			NPTX2	BD1	-0.708398
																															Control	C1q (z-score)	0.859355			NPTX2	ADHD	0.465473
																															Control	NPTX2 (residualized z-score)	-0.573508			NPTX2	BD2+	-1.11396
																															Case	NPTX2 (residualized z-score)	0.915044			NPTX2	ADHD	-2.57493
																															Case	C1q (z-score)	-0.790699			NPTX2	BD1	-1.45588
																															Case	NPTX2 (residualized z-score)	-0.284624			NPTX2	BD1	-0.89282
																															Control	C1q (z-score)	0.797112			NPTX2	AN	-0.202714
																															Case	NfL (z-score)	-0.0617088			NPTX2	CON	-0.238217
																															Case	NPTX2 (residualized z-score)	0.446738			NPTX2	BD2+	0.135554
																															Case	NPTX2 (residualized z-score)	0.151139			NPTX2	BD1	1.32363
																															Case	NPTX2 (residualized z-score)	-2.18168			NPTX2	BD1	1.4034
																															Case	C1q (z-score)	0.410466			NPTX2	BD2+	0.574124
																															Case	NfL (z-score)	0.550377			NPTX2	BD1	-2.03679
																															Case	NPTX2 (residualized z-score)	-0.343295			NPTX2	CON	-2.38198
																															Case	NPTX2 (residualized z-score)	-0.566842			NPTX2	BD2+	0.742055
																															Case	NfL (z-score)	0.648618			NPTX2	BD1	-2.44431
																															Case	NPTX2 (residualized z-score)	-1.00761			NPTX2	BD2+	-0.0878595
																															Control	NfL (z-score)	0.48182			NPTX2	ADHD	-0.742474
																															Control	NfL (z-score)	-1.77656			NPTX2	BD1	-0.628478
																															Case	C1q (z-score)	-0.364936			NPTX2	SCZ+	0.579362
																															Control	NPTX2 (residualized z-score)	0.870519			NPTX2	BD1	-2.07222
																															Control	NfL (z-score)	-0.770453			NPTX2	CON	0.870519
																															Case	C1q (z-score)	1.45079			NPTX2	BD2+	1.00707
																															Case	C1q (z-score)	-0.180334			NPTX2	AN	-0.846316
																															Case	C1q (z-score)	0.343707			NPTX2	CON	-2.86173
																															Case	C1q (z-score)	0.0344243			NPTX2	CON	0.816679
																															Control	NfL (z-score)	-0.74375			NPTX2	SCZ+	-1.12534
																															Case	NfL (z-score)	-1.3366			NPTX2	CON	0.13686
																															Case	NfL (z-score)	-0.1855			NPTX2	BD1	-0.343295
																															Case	NfL (z-score)	1.40128			NPTX2	BD2+	-0.0336516
																															Case	NPTX2 (residualized z-score)	-2.12736			NPTX2	CON	0.0844965
																															Case	C1q (z-score)	-1.69107			NPTX2	CON	-1.44402
																															Case	NPTX2 (residualized z-score)	-0.0890109			NPTX2	CON	-1.17765
																															Case	NPTX2 (residualized z-score)	0.443114			NPTX2	BD2+	0.151139
																															Control	C1q (z-score)	-0.14404			NPTX2	BD1	-0.20713
																															Control	NPTX2 (residualized z-score)	1.10695			NPTX2	BD2+	-0.919262
																															Case	NfL (z-score)	-1.47504			NPTX2	BD1	-2.64162
																															Case	C1q (z-score)	2.32161			NPTX2	CON	-2.04291
																															Case	NPTX2 (residualized z-score)	-1.33675			NPTX2	CON	-0.877563
																															Case	C1q (z-score)	0.574398			NPTX2	BD1	-2.18168
																															Case	C1q (z-score)	0.0695315			NPTX2	BD2+	-2.20584
																															Control	C1q (z-score)	0.951608			NPTX2	BD1	-1.33675
																															Control	NPTX2 (residualized z-score)	0.387626			NPTX2	CON	0.689162
																															Control	NfL (z-score)	-0.111315			NPTX2	CON	-0.874323
																															Case	C1q (z-score)	1.36547			NPTX2	ADHD	-0.804403
																															Control	NPTX2 (residualized z-score)	-1.20409			NPTX2	BD2+	-1.46361
																															Case	NPTX2 (residualized z-score)	-0.284393			NPTX2	BD2+	0.151088
																															Case	C1q (z-score)	0.734261			NPTX2	ADHD	0.653068
																															Case	NfL (z-score)	1.84893			NPTX2	CON	-0.24833
																															Case	NfL (z-score)	-1.29906			NPTX2	BD1	1.14126
																															Case	NfL (z-score)	-0.52006			NPTX2	BD1	0.22322
																															Case	NfL (z-score)	-0.484911			NPTX2	CON	1.05765
																															Case	NPTX2 (residualized z-score)	0.271891			NPTX2	ADHD	-1.35073
																															Control	NPTX2 (residualized z-score)	-0.877563			NPTX2	AN	1.8329
																															Control	NfL (z-score)	0.288251			NPTX2	BD2+	0.333018
																															Control	C1q (z-score)	0.951608			NPTX2	CON	1.21376
																															Case	C1q (z-score)	-1.64522			NPTX2	SCZ+	-0.88113
																															Case	NfL (z-score)	1.05335			NPTX2	BD1	-0.639938
																															Case	C1q (z-score)	-0.290459			NPTX2	CON	0.457719
																															Case	C1q (z-score)	1.6456			NPTX2	BD1	-0.0789232
																															Case	NfL (z-score)	-0.122277			NPTX2	BD1	-1.76314
																															Case	NPTX2 (residualized z-score)	-0.28591			NPTX2	BD1	-1.98621
																															Case	NPTX2 (residualized z-score)	-0.83284			NPTX2	SCZ+	-1.79558
																															Case	NPTX2 (residualized z-score)	-3.09244			NPTX2	BD2+	0.648188
																															Case	C1q (z-score)	-0.14404			NPTX2	CON	1.19615
																															Case	NfL (z-score)	0.701168			NPTX2	CON	-2.06496
																															Case	C1q (z-score)	NA			NPTX2	BD2+	-1.16814
																															Control	NPTX2 (residualized z-score)	-1.07836			NPTX2	BD2+	-0.578353
																															Case	NPTX2 (residualized z-score)	-1.11396			NPTX2	CON	-0.875639
																															Case	NfL (z-score)	1.70846			NPTX2	BD1	-0.363629
																															Case	NfL (z-score)	-0.54295			NPTX2	CON	-0.477887
																															Case	C1q (z-score)	1.24991			NPTX2	AN	-0.868319
																															Case	NfL (z-score)	-0.122277			NPTX2	SCZ+	-0.210977
																															Case	C1q (z-score)	-0.632601			NPTX2	AN	1.27846
																															Case	NfL (z-score)	1.29076			NPTX2	SCZ+	-0.274428
																															Control	NfL (z-score)	0.163011			NPTX2	AN	0.37098
																															Case	NPTX2 (residualized z-score)	-0.1283			NPTX2	BD2+	-0.562544
																															Case	NPTX2 (residualized z-score)	0.394557			NPTX2	BD1	-1.41407
																															Control	C1q (z-score)	1.45079			NPTX2	CON	0.850824
																															Case	NPTX2 (residualized z-score)	-2.10094			NPTX2	ADHD	1.27229
																															Case	NPTX2 (residualized z-score)	-1.38697			NPTX2	BD2+	0.359362
																															Case	NfL (z-score)	-0.916079			NPTX2	AN	0.982452
																															Control	NPTX2 (residualized z-score)	0.220615			NPTX2	BD1	0.364332
																															Case	C1q (z-score)	2.06993			NPTX2	BD2+	-1.78007
																															Case	C1q (z-score)	-0.632601			NPTX2	BD2+	-1.66727
																															Case	NPTX2 (residualized z-score)	-1.47957			NPTX2	SCZ+	-1.16372
																															Control	NfL (z-score)	0.0778979			NPTX2	CON	0.12487
																															Case	NfL (z-score)	0.934796			NPTX2	BD1	-0.970023
																															Case	NfL (z-score)	0.784289			NPTX2	CON	0.220114
																															Control	NPTX2 (residualized z-score)	-0.147365			NPTX2	BD1	-0.284393
																															Case	NfL (z-score)	-0.411284			NPTX2	BD2+	-0.66214
																															Case	NfL (z-score)	0.61012			NPTX2	CON	-0.396319
																															Case	C1q (z-score)	-0.180334			NPTX2	SCZ+	0.172753
																															Case	C1q (z-score)	-0.593676			NPTX2	CON	0.823959
																															Case	C1q (z-score)	0.208078			NPTX2	CON	0.16676
																															Case	NfL (z-score)	-0.22189			NPTX2	ADHD	-0.520326
																															Control	C1q (z-score)	1.07259			NPTX2	AN	-0.239379
																															Control	NfL (z-score)	-0.144716			NPTX2	ADHD	-2.28759
																															Control	NPTX2 (residualized z-score)	-0.12498			NPTX2	BD2+	-0.20137
																															Case	C1q (z-score)	0.139177			NPTX2	ADHD	-1.72294
																															Case	NfL (z-score)	0.19871			NPTX2	CON	1.24459
																															Case	NPTX2 (residualized z-score)	-0.957265			NPTX2	CON	1.50284
																															Case	C1q (z-score)	0.670791			NPTX2	BD2+	-1.39659
																															Case	C1q (z-score)	1.61813			NPTX2	BD1	-0.126331
																															Case	C1q (z-score)	0.63882			NPTX2	ADHD	0.42431
																															Case	NfL (z-score)	1.88342			NPTX2	BD2+	-1.79459
																															Case	NfL (z-score)	-1.90256			NPTX2	ADHD	0.0853656
																															Case	C1q (z-score)	-0.216834			NPTX2	BD1	-0.560497
																															Case	C1q (z-score)	-0.0363694			NPTX2	BD2+	1.02343
																															Case	C1q (z-score)	-1.16128			NPTX2	SCZ+	-1.408
																															Case	NfL (z-score)	-0.814276			NPTX2	CON	0.616417
																															Case	NPTX2 (residualized z-score)	0.982452			NPTX2	BD2+	-2.07651
																															Case	C1q (z-score)	-0.32759			NPTX2	AN	0.747456
																															Control	C1q (z-score)	-0.32759			NPTX2	SCZ+	-0.394655
																															Case	C1q (z-score)	-0.0720601			NPTX2	BD2+	-1.8884
																															Case	NPTX2 (residualized z-score)	-2.28759			NPTX2	BD1	-2.20149
																															Case	NPTX2 (residualized z-score)	-1.30743			NPTX2	BD1	-0.351053
																															Control	C1q (z-score)	-1.92535			NPTX2	AN	1.36016
																															Case	NPTX2 (residualized z-score)	-0.0448265			NPTX2	BD1	0.416914
																															Case	NPTX2 (residualized z-score)	1.0101			NPTX2	CON	0.41412
																															Case	NPTX2 (residualized z-score)	-0.913685			NPTX2	BD2+	-0.0388261
																															Case	NPTX2 (residualized z-score)	1.36441			NPTX2	CON	0.715402
																															Case	NfL (z-score)	-0.190863			NPTX2	BD1	-0.588308
																															Case	C1q (z-score)	-1.03537			NPTX2	CON	-0.687014
																															Control	C1q (z-score)	0.27625			NPTX2	ADHD	-1.7774
																															Case	C1q (z-score)	0.310067			NPTX2	ADHD	-0.975134
																															Case	NPTX2 (residualized z-score)	0.0616973			NPTX2	CON	-0.375872
																															Case	C1q (z-score)	-1.83061			NPTX2	BD2+	0.0846376
																															Control	NfL (z-score)	-0.938466			NPTX2	CON	0.584208
																															Case	C1q (z-score)	1.33677			NPTX2	BD1	-1.06014
																															Control	NPTX2 (residualized z-score)	1.07135			NPTX2	CON	1.61127
																															Control	NPTX2 (residualized z-score)	-0.396319			NPTX2	SCZ+	0.127068
																															Case	C1q (z-score)	0.63882			NPTX2	BD1	-1.50291
																															Control	C1q (z-score)	-1.33308			NPTX2	BD2+	0.0261827
																															Case	NfL (z-score)	0.274477			NPTX2	BD1	1.63444
																															Control	NPTX2 (residualized z-score)	-0.367848			NPTX2	BD1	-1.44612
																															Case	C1q (z-score)	-0.10795			NPTX2	BD1	1.36441
																															Control	NPTX2 (residualized z-score)	-0.122735			NPTX2	BD1	0.417375
																															Case	NfL (z-score)	-2.94678			NPTX2	CON	-0.230793
																															Case	NPTX2 (residualized z-score)	-3.27893			NPTX2	SCZ+	-2.36046
																															Case	NPTX2 (residualized z-score)	0.241439			NPTX2	BD2+	-1.94906
																															Control	NPTX2 (residualized z-score)	-0.115707			NPTX2	BD2+	-0.1283
																															Case	NfL (z-score)	-0.934101			NPTX2	SCZ+	-1.83762
																															Case	C1q (z-score)	-0.0363694			NPTX2	ADHD	0.646569
																															Case	NfL (z-score)	-0.426811			NPTX2	BD1	-1.75692
																															Case	NfL (z-score)	1.33435			NPTX2	CON	-0.343223
																															Case	C1q (z-score)	1.16186			NPTX2	AN	-1.39827
																															Case	NfL (z-score)	1.22366			NPTX2	CON	-0.386478
																															Case	C1q (z-score)	0.242254			NPTX2	CON	-0.81496
																															Case	NfL (z-score)	0.659636			NPTX2	CON	0.119111
																															Control	NPTX2 (residualized z-score)	0.119111			NPTX2	BD2+	-0.603234
																															Control	C1q (z-score)	-2.16848			NPTX2	BD1	-2.21828
																															Control	C1q (z-score)	0.242254			NPTX2	BD1	-1.13486
																															Case	C1q (z-score)	-0.253541			NPTX2	SCZ+	0.940743
																															Control	NPTX2 (residualized z-score)	1.41548			NPTX2	CON	1.59091
																															Case	NfL (z-score)	0.548153			NPTX2	BD1	0.878553
																															Case	NPTX2 (residualized z-score)	-0.363629			NPTX2	CON	1.11909
																															Case	NfL (z-score)	0.455619			NPTX2	ADHD	0.325428
																															Case	NPTX2 (residualized z-score)	-0.564514			NPTX2	BD2+	-1.09479
																															Case	NfL (z-score)	1.50598			NPTX2	ADHD	-0.942931
																															Case	NPTX2 (residualized z-score)	1.06817			NPTX2	SCZ+	0.317892
																															Case	NPTX2 (residualized z-score)	-0.126158			NPTX2	BD2+	-0.533083
																															Case	NfL (z-score)	2.33165			NPTX2	BD1	-1.45395
																															Control	NfL (z-score)	0.324147			NPTX2	CON	0.676408
																															Case	NPTX2 (residualized z-score)	0.272269			NPTX2	BD2+	-0.590335
																															Case	C1q (z-score)	-1.83061			NPTX2	BD1	-0.503983
																															Case	NPTX2 (residualized z-score)	-0.139954			NPTX2	BD2+	-0.624573
																															Case	NPTX2 (residualized z-score)	-0.942931			NPTX2	BD2+	0.945197
																															Case	NPTX2 (residualized z-score)	-1.26053			NPTX2	CON	1.5251
																															Case	NPTX2 (residualized z-score)	0.359362			NPTX2	AN	1.6042
																															Control	C1q (z-score)	2.95578			NPTX2	ADHD	0.656128
																															Case	NfL (z-score)	0.404061			NPTX2	BD1	0.29065
																															Case	C1q (z-score)	3.11049			NPTX2	SCZ+	-0.9811
																															Control	NPTX2 (residualized z-score)	0.0724909			NPTX2	CON	-1.18434
																															Case	NPTX2 (residualized z-score)	-0.316735			NPTX2	CON	0.693332
																															Case	C1q (z-score)	0.574398			NPTX2	BD1	-2.90809
																															Case	NPTX2 (residualized z-score)	-0.846316			NPTX2	BD2+	-2.39319
																															Case	C1q (z-score)	-1.16128			NPTX2	CON	-0.537981
																															Control	C1q (z-score)	-0.000875299			NPTX2	CON	-0.0380307
																															Control	NfL (z-score)	-1.07539			NPTX2	ADHD	0.254668
																															Control	NfL (z-score)	0.678253			NPTX2	BD2+	0.622756
																															Control	C1q (z-score)	0.541943			NPTX2	BD2+	-1.10721
																															Case	NfL (z-score)	1.15165			NPTX2	BD2+	-0.274707
																															Case	NfL (z-score)	-0.458356			NPTX2	SCZ+	-1.80027
																															Control	NPTX2 (residualized z-score)	-0.449515			NPTX2	CON	1.10902
																															Case	NfL (z-score)	0.198002			NPTX2	CON	-1.28637
																															Case	C1q (z-score)	-0.0363694			NPTX2	BD1	0.235164
																															Case	NPTX2 (residualized z-score)	-0.394655			NPTX2	ADHD	-0.716126
																															Control	C1q (z-score)	-0.711165			NPTX2	SCZ+	-0.539618
																															Case	NPTX2 (residualized z-score)	-1.41407			NPTX2	ADHD	0.816088
																															Case	NPTX2 (residualized z-score)	0.617026			NPTX2	ADHD	-0.465463
																															Case	NfL (z-score)	0.296812			NPTX2	ADHD	-0.932509
																															Case	C1q (z-score)	0.574398			NPTX2	AN	0.568862
																															Case	C1q (z-score)	1.27899			NPTX2	BD2+	0.469465
																															Control	C1q (z-score)	-2.07013			NPTX2	CON	-0.0978394
																															Case	C1q (z-score)	0.208078			NPTX2	CON	0.186461
																															Control	NfL (z-score)	-0.980706			NPTX2	BD1	-1.80783
																															Control	NfL (z-score)	-0.489404			NPTX2	CON	0.407027
																															Case	NPTX2 (residualized z-score)	-0.0319115			NPTX2	BD2+	0.0623715
																															Case	NfL (z-score)	-1.64656			NPTX2	BD2+	-1.5176
																															Case	NfL (z-score)	-0.539219			NPTX2	SCZ+	-0.339166
																															Case	NfL (z-score)	-0.575326			NPTX2	BD2+	0.171772
																															Case	NPTX2 (residualized z-score)	-0.351053			NPTX2	BD1	0.215493
																															Case	NPTX2 (residualized z-score)	-0.632756			NPTX2	BD1	-0.499858
																															Case	NfL (z-score)	0.933743			NPTX2	BD1	-1.30312
																															Case	C1q (z-score)	0.951608			NPTX2	AN	0.435409
																															Case	C1q (z-score)	-2.21823			NPTX2	BD2+	-1.67048
																															Case	NfL (z-score)	-0.247338			NPTX2	AN	1.06189
																															Control	NPTX2 (residualized z-score)	-1.24465			NPTX2	BD2+	1.39172
																															Case	C1q (z-score)	-0.32759			NPTX2	ADHD	0.241439
																															Case	NPTX2 (residualized z-score)	-0.877966			NPTX2	BD2+	-0.330722
																															Case	NfL (z-score)	0.110135			NPTX2	BD1	-2.07337
																															Case	NPTX2 (residualized z-score)	0.00118379			NPTX2	BD2+	-1.52158
																															Case	NPTX2 (residualized z-score)	1.41111			NPTX2	BD1	-1.74014
																															Case	NPTX2 (residualized z-score)	-1.83762			NPTX2	BD2+	-0.545715
																															Case	C1q (z-score)	-2.31889			NPTX2	CON	1.59355
																															Case	NfL (z-score)	-0.889021			NPTX2	BD1	-0.982987
																															Case	NfL (z-score)	0.380419			NPTX2	BD1	-1.04711
																															Case	NfL (z-score)	6.97934			NPTX2	BD1	0.602979
																															Case	NfL (z-score)	0.39979			NPTX2	AN	1.19893
																															Case	C1q (z-score)	0.310067			NPTX2	CON	1.39293
																															Case	NfL (z-score)	0.199041			NPTX2	CON	-0.842856
																															Case	NfL (z-score)	-0.674063			NPTX2	ADHD	0.617026
																															Case	NfL (z-score)	0.0174811			NPTX2	SCZ+	0.465594
																															Case	NfL (z-score)	-1.12249			NPTX2	ADHD	1.09702
																															Case	C1q (z-score)	0.104448			NPTX2	BD2+	-2.34448
																															Control	C1q (z-score)	-1.59969			NPTX2	BD2+	-1.38697
																															Case	NPTX2 (residualized z-score)	0.369536			NPTX2	CON	2.3101
																															Case	NfL (z-score)	1.18763			NPTX2	CON	-1.48899
																															Control	C1q (z-score)	0.443588			NPTX2	CON	0.220615
																															Case	NfL (z-score)	0.765441			NPTX2	SCZ+	0.788544
																															Case	NfL (z-score)	-0.377134			NPTX2	BD2+	1.0101
																															Case	C1q (z-score)	-0.0720601			NPTX2	BD2+	0.399859
																															Case	C1q (z-score)	0.27625			NPTX2	CON	1.39203
																															Control	NPTX2 (residualized z-score)	-0.219247			NPTX2	BD2+	-2.78854
																															Case	NPTX2 (residualized z-score)	-0.210977			NPTX2	BD1	-0.632756
																															Case	NPTX2 (residualized z-score)	-0.268724			NPTX2	SCZ+	-3.2526
																															Case	C1q (z-score)	1.80802			NPTX2	BD1	-0.894117
																															Case	NPTX2 (residualized z-score)	-0.487248			NPTX2	BD2+	0.0999955
																															Case	NfL (z-score)	1.17776			NPTX2	BD2+	-1.16317
																															Case	NfL (z-score)	1.05422			NPTX2	BD2+	0.215995
																															Case	NfL (z-score)	1.14196			NPTX2	BD1	0.195625
																															Case	NPTX2 (residualized z-score)	-0.947922			NPTX2	AN	2.0734
																															Control	C1q (z-score)	0.702604			NPTX2	SCZ+	-1.06683
																															Case	NPTX2 (residualized z-score)	-1.75409			NPTX2	BD1	-0.545442
																															Case	NfL (z-score)	-1.7223			NPTX2	SCZ+	-0.279812
																															Case	NfL (z-score)	2.44972			NPTX2	CON	-0.449515
																															Case	NPTX2 (residualized z-score)	1.27229			NPTX2	ADHD	-1.20955
																															Case	NfL (z-score)	0.935059			NPTX2	BD1	1.08521
																															Control	NPTX2 (residualized z-score)	-2.06496			NPTX2	CON	-2.00302
																															Case	NfL (z-score)	-0.261128			NPTX2	CON	-0.219247
																															Case	C1q (z-score)	-0.290459			NPTX2	CON	0.298265
																															Case	NfL (z-score)	-0.337584			NPTX2	BD2+	0.855278
																															Case	NPTX2 (residualized z-score)	-0.849375			NPTX2	AN	0.577153
																															Control	NPTX2 (residualized z-score)	1.39203			NPTX2	CON	-1.4094
																															Case	C1q (z-score)	0.574398			NPTX2	ADHD	0.561017
																															Case	NPTX2 (residualized z-score)	-0.89282			NPTX2	SCZ+	-0.43083
																															Control	NPTX2 (residualized z-score)	-0.478588			NPTX2	ADHD	-0.83284
																															Case	C1q (z-score)	1.45079			NPTX2	CON	-1.20409
																															Case	NfL (z-score)	0.562451			NPTX2	BD1	-2.88437
																															Control	C1q (z-score)	0.541943			NPTX2	ADHD	0.271891
																															Case	NfL (z-score)	0.843626			NPTX2	BD2+	-0.000137997
																															Case	NPTX2 (residualized z-score)	-1.43183			NPTX2	ADHD	-0.468881
																															Control	NfL (z-score)	-1.52512			NPTX2	BD1	-0.85166
																															Case	NfL (z-score)	0.576415			NPTX2	BD2+	-0.751978
																															Control	NPTX2 (residualized z-score)	-0.105008			NPTX2	BD1	-0.23087
																															Case	C1q (z-score)	1.16186			NPTX2	CON	-0.892947
																															Case	C1q (z-score)	-1.92535			NPTX2	CON	0.394564
																															Case	C1q (z-score)	-0.290459			NPTX2	CON	1.22186
																															Case	C1q (z-score)	0.734261			NPTX2	SCZ+	-1.26053
																															Case	NfL (z-score)	1.84469			NPTX2	BD1	-1.29819
																															Case	NPTX2 (residualized z-score)	-4.18689			NPTX2	SCZ+	-0.139954
																															Case	NfL (z-score)	0.269151			NPTX2	SCZ+	-1.17209
																															Case	NPTX2 (residualized z-score)	1.4034			NPTX2	BD2+	-1.26999
																															Case	C1q (z-score)	0.0344243			NPTX2	SCZ+	-1.63754
																															Case	NfL (z-score)	-0.756229			NPTX2	CON	0.880569
																															Case	C1q (z-score)	-0.440284			NPTX2	CON	1.2424
																															Control	C1q (z-score)	1.04256			NPTX2	ADHD	0.839873
																															Control	NPTX2 (residualized z-score)	0.204469			NPTX2	BD1	1.46127
																															Case	NPTX2 (residualized z-score)	0.732187			NPTX2	BD2+	-0.572243
																															Control	NfL (z-score)	0.149667			NPTX2	CON	-0.457841
																															Case	NfL (z-score)	-0.977762			NPTX2	CON	0.516871
																															Case	C1q (z-score)	0.139177			NPTX2	BD1	-2.31637
																															Case	NfL (z-score)	0.35204			NPTX2	SCZ+	-2.12736
																															Control	NfL (z-score)	1.29768			NPTX2	BD1	0.656656
																															Case	NPTX2 (residualized z-score)	-1.53117			NPTX2	BD1	-1.0861
																															Case	NfL (z-score)	-1.51721			NPTX2	CON	1.29321
																															Case	NPTX2 (residualized z-score)	0.656128			NPTX2	CON	0.561325
																															Case	C1q (z-score)	-0.253541			NPTX2	SCZ+	-0.896864
																															Case	NPTX2 (residualized z-score)	-1.95751			NPTX2	BD2+	-1.62543
																															Control	NPTX2 (residualized z-score)	-0.792191			NPTX2	BD2+	-0.0565864
																															Case	NfL (z-score)	-0.365836			NPTX2	BD1	-1.05363
																															Case	C1q (z-score)	1.19134			NPTX2	CON	-0.122735
																															Case	NfL (z-score)	-1.01586			NPTX2	SCZ+	0.0897167
																															Case	NfL (z-score)	-0.701991			NPTX2	CON	0.202952
																															Case	NfL (z-score)	-1.07371			NPTX2	CON	-0.712121
																															Case	NPTX2 (residualized z-score)	-0.806943			NPTX2	BD1	0.298135
																															Case	NfL (z-score)	1.43378			NPTX2	AN	-1.33587
																															Case	C1q (z-score)	1.56283			NPTX2	CON	-0.573508
																															Control	C1q (z-score)	-0.253541			NPTX2	CON	1.10695
																															Case	NPTX2 (residualized z-score)	0.22322			NPTX2	CON	1.03832
																															Control	NPTX2 (residualized z-score)	0.987626			NPTX2	BD2+	0.825942
																															Case	NPTX2 (residualized z-score)	-1.1975			NPTX2	BD2+	-1.6033
																															Control	NfL (z-score)	-1.77656			NPTX2	CON	-1.79751
																															Case	NfL (z-score)	-1.90256			NPTX2	BD2+	0.173321
																															Case	C1q (z-score)	-0.440284			NPTX2	ADHD	-0.284624
																															Case	C1q (z-score)	-0.75081			NPTX2	CON	-0.436237
																															Case	NPTX2 (residualized z-score)	-0.216774			NPTX2	CON	-0.373324
																															Case	NPTX2 (residualized z-score)	0.887513			NPTX2	CON	0.204469
																															Case	C1q (z-score)	NA			NPTX2	CON	-0.792191
																															Case	NPTX2 (residualized z-score)	-1.10721			NPTX2	BD2+	-0.986976
																															Control	C1q (z-score)	0.310067			NPTX2	BD1	-1.22325
																															Case	NPTX2 (residualized z-score)	0.577153			NPTX2	BD2+	-0.604006
																															Control	NfL (z-score)	-0.436584			NPTX2	CON	0.971044
																															Control	C1q (z-score)	0.541943			NPTX2	CON	-0.118692
																															Case	NPTX2 (residualized z-score)	0.254668			NPTX2	ADHD	1.20566
																															Case	C1q (z-score)	-0.830837			NPTX2	CON	0.050389
																															Case	NfL (z-score)	-0.767494			NPTX2	BD2+	0.331723
																															Control	NPTX2 (residualized z-score)	0.359745			NPTX2	BD2+	0.197693
																															Case	NPTX2 (residualized z-score)	-1.06504			NPTX2	CON	-0.485206
																															Control	NPTX2 (residualized z-score)	-0.343223			NPTX2	AN	1.06817
																															Case	NfL (z-score)	0.3157			NPTX2	BD2+	-0.389519
																															Case	NfL (z-score)	0.309141			NPTX2	CON	-1.12387
																															Case	NfL (z-score)	-0.541321			NPTX2	CON	1.30326
																															Case	NfL (z-score)	-1.20191			NPTX2	CON	-0.655901
																															Control	C1q (z-score)	0.702604			NPTX2	ADHD	-1.19665
																															Case	NPTX2 (residualized z-score)	-3.06773			NPTX2	CON	-0.32777
																															Case	NPTX2 (residualized z-score)	-0.330934			NPTX2	BD2+	-1.06504
																															Case	C1q (z-score)	2.34625			NPTX2	BD2+	-0.659785
																															Case	NPTX2 (residualized z-score)	1.13017			NPTX2	BD1	-1.3114
																															Case	NfL (z-score)	-0.439035			NPTX2	BD2+	-0.377495
																															Case	NfL (z-score)	1.14077			NPTX2	BD2+	1.73425
																															Case	NPTX2 (residualized z-score)	1.14126			NPTX2	BD1	-1.43012
																															Case	C1q (z-score)	-0.253541			NPTX2	CON	-1.17231
																															Control	NPTX2 (residualized z-score)	-0.0380307			NPTX2	CON	-0.335362
																															Case	NPTX2 (residualized z-score)	-1.20693			NPTX2	BD1	-2.71036
																															Case	NPTX2 (residualized z-score)	-2.78854			NPTX2	BD1	-1.54839
																															Case	NfL (z-score)	-0.846335			NPTX2	BD1	-0.782328
																															Case	NPTX2 (residualized z-score)	0.615473			NPTX2	BD1	0.443114
																															Case	NPTX2 (residualized z-score)	-0.68346			NPTX2	SCZ+	-0.268724
																															Case	NfL (z-score)	0.99833			NPTX2	CON	0.0446463
																															Case	NPTX2 (residualized z-score)	0.298135			NPTX2	BD2+	-0.445426
																															Control	NfL (z-score)	0.529185			NPTX2	ADHD	0.165815
																															Control	NfL (z-score)	-0.434394			NPTX2	BD1	-1.79685
																															Case	C1q (z-score)	0.0344243			NPTX2	BD1	-0.126158
																															Case	NfL (z-score)	2.03881			NPTX2	CON	0.987626
																															Case	NPTX2 (residualized z-score)	-0.716126			NPTX2	BD2+	1.18469
																															Case	NfL (z-score)	-0.481416			NPTX2	SCZ+	-1.25952
																															Case	C1q (z-score)	0.27625			NPTX2	ADHD	-0.787041
																															Case	NPTX2 (residualized z-score)	-0.468881			NPTX2	BD2+	0.299496
																															Control	NfL (z-score)	0.237548			NPTX2	CON	1.88037
																															Case	C1q (z-score)	-0.4025			NPTX2	AN	0.878806
																															Case	NPTX2 (residualized z-score)	-0.503983			NPTX2	BD2+	-1.43183
																															Control	C1q (z-score)	NA			NPTX2	BD2+	-3.11586
																															Case	NfL (z-score)	-1.18323			NPTX2	CON	-1.33053
																															Case	C1q (z-score)	-1.69107			NPTX2	CON	1.48504
																															Case	NPTX2 (residualized z-score)	-1.06683			NPTX2	AN	0.446738
																															Case	NPTX2 (residualized z-score)	-1.79459			NPTX2	BD2+	-0.313827
																															Case	NfL (z-score)	-0.582583			NPTX2	CON	1.94357
																															Case	NPTX2 (residualized z-score)	-1.36883			NPTX2	BD2+	0.0665267
																															Case	NfL (z-score)	0.232913			NPTX2	BD2+	-1.00761
																															Case	NPTX2 (residualized z-score)	-1.21375			NPTX2	CON	0.709067
																															Case	NfL (z-score)	0.360425			NPTX2	CON	0.387626
																															Control	NfL (z-score)	-0.411284			NPTX2	BD1	-1.84979
																															Control	NfL (z-score)	0.689223			NPTX2	SCZ+	-3.1781
																															Case	C1q (z-score)	-0.440284			NPTX2	SCZ+	-1.88106
																															Control	C1q (z-score)	-0.216834			NPTX2	BD1	-0.450329
																															Case	C1q (z-score)	-1.50959			NPTX2	ADHD	1.14464
																															Case	NPTX2 (residualized z-score)	-1.05174			NPTX2	BD1	1.66948
																															Case	C1q (z-score)	-0.790699			NPTX2	ADHD	-1.63203
																															Case	NPTX2 (residualized z-score)	-0.202714			NPTX2	CON	0.922958
																															Case	NfL (z-score)	4.51885			NPTX2	BD2+	1.25619
																															Case	NPTX2 (residualized z-score)	1.06189			NPTX2	AN	0.615473
																															Case	C1q (z-score)	1.16186			NPTX2	SCZ+	-0.583886
																															Case	NfL (z-score)	1.44724			NPTX2	CON	-0.525169
																															Case	NPTX2 (residualized z-score)	-1.06014			NPTX2	AN	0.966607
																															Control	C1q (z-score)	2.17179			NPTX2	BD1	-0.857897
																															Case	NPTX2 (residualized z-score)	1.46127			NPTX2	BD1	-2.28699
																															Case	NfL (z-score)	-0.56775			NPTX2	BD2+	-2.42901
																															Control	NPTX2 (residualized z-score)	0.050389			NPTX2	BD2+	-0.237197
																															Case	NPTX2 (residualized z-score)	-0.274428			NPTX2	AN	1.24731
																															Control	NfL (z-score)	0.500174			NPTX2	BD2+	1.13017
																															Case	NfL (z-score)	0.0548372			NPTX2	AN	2.01724
																															Case	NPTX2 (residualized z-score)	0.656656			NPTX2	BD1	-1.02726
																															Case	C1q (z-score)	-0.000875299			NPTX2	BD2+	-2.83762
																															Control	NPTX2 (residualized z-score)	-0.24833			NPTX2	BD1	-0.354068
																															Case	NfL (z-score)	-0.0464846			NPTX2	BD1	-2.09475
																															Case	NfL (z-score)	0.283051			NPTX2	BD1	-3.80106
																															Case	NPTX2 (residualized z-score)	-0.400336			NPTX2	BD2+	-1.71554
																															Case	NfL (z-score)	0.324147			NPTX2	BD1	-0.943614
																															Case	NfL (z-score)	2.40532			NPTX2	AN	-0.29709
																															Control	NPTX2 (residualized z-score)	-0.165902			NPTX2	ADHD	-0.154618
																															Case	NfL (z-score)	0.209909			NPTX2	AN	0.788517
																															Case	NPTX2 (residualized z-score)	0.127068			NPTX2	CON	-0.234699
																															Case	NfL (z-score)	-0.90445			NPTX2	BD2+	0.0689494
																															Case	C1q (z-score)	0.574398			NPTX2	BD2+	-1.13554
																															Case	NPTX2 (residualized z-score)	-0.628478			NPTX2	BD2+	1.70825
																															Case	C1q (z-score)	-1.59969			NPTX2	BD2+	-0.377439
																															Case	NfL (z-score)	-0.170683			NPTX2	BD2+	-0.566842
																															Case	C1q (z-score)	0.242254			NPTX2	BD1	-1.98527
																															Control	C1q (z-score)	0.208078			NPTX2	CON	2.44253
																															Case	C1q (z-score)	0.139177			NPTX2	CON	-2.31423
																															Case	NPTX2 (residualized z-score)	-2.36046			NPTX2	ADHD	-0.89799
																															Case	C1q (z-score)	0.702604			NPTX2	ADHD	0.32068
																															Case	NPTX2 (residualized z-score)	1.27846			NPTX2	BD1	-4.58719
																															Case	NPTX2 (residualized z-score)	0.226619			NPTX2	BD1	-3.16248
																															Control	C1q (z-score)	-1.73725			NPTX2	SCZ+	-1.35075
																															Case	NfL (z-score)	0.912416			NPTX2	BD1	-1.11077
																															Control	C1q (z-score)	-0.478291			NPTX2	BD2+	-0.521334
																															Case	NfL (z-score)	-0.383969			NPTX2	CON	1.60798
																															Control	NPTX2 (residualized z-score)	-0.712121			NPTX2	BD1	-2.49624
																															Case	NfL (z-score)	-1.92291			NPTX2	ADHD	0.0395927
																															Case	C1q (z-score)	-0.216834			NPTX2	BD1	-0.96124
																															Control	NPTX2 (residualized z-score)	0.327825			NPTX2	SCZ+	-2.11552
																															Case	C1q (z-score)	0.734261			NPTX2	BD2+	-0.0919652
																															Case	C1q (z-score)	-0.671764			NPTX2	BD2+	-1.45867
																															Control	NfL (z-score)	-0.301197			NPTX2	BD2+	-0.85062
																															Control	NPTX2 (residualized z-score)	1.94357			NPTX2	CON	-0.726494
																															Case	NPTX2 (residualized z-score)	-0.330722			NPTX2	CON	-1.24465
																															Case	NfL (z-score)	-1.88595			NPTX2	BD2+	-0.859497
																															Control	NPTX2 (residualized z-score)	-0.450983			NPTX2	ADHD	-0.28591
																															Case	NfL (z-score)	-2.10925			NPTX2	BD2+	-1.57839
																															Control	NfL (z-score)	-1.67524			NPTX2	ADHD	-0.969717
																															Case	NfL (z-score)	-1.01586			NPTX2	CON	0.0724909
																															Case	NfL (z-score)	-1.71119			NPTX2	SCZ+	-0.142392
																															Case	NPTX2 (residualized z-score)	-0.389519			NPTX2	BD2+	0.509151
																															Control	NfL (z-score)	-0.473854			NPTX2	CON	-0.135339
																															Case	NfL (z-score)	-0.164019			NPTX2	BD2+	-0.56665
																															Case	NPTX2 (residualized z-score)	-0.470457			NPTX2	BD2+	-0.135232
																															Control	NfL (z-score)	-0.74375			NPTX2	ADHD	-0.0937557
																															Case	NPTX2 (residualized z-score)	1.19893			NPTX2	BD1	-1.30743
																															Control	NfL (z-score)	-0.1855			NPTX2	BD1	-0.311707
																															Case	C1q (z-score)	-0.478291			NPTX2	CON	1.41548
																															Case	NfL (z-score)	-0.946894			NPTX2	SCZ+	0.272269
																															Case	NPTX2 (residualized z-score)	-2.07222			NPTX2	BD1	-1.55451
																															Case	NfL (z-score)	1.46346			NPTX2	BD2+	-2.52635
																															Case	C1q (z-score)	-0.478291			NPTX2	SCZ+	-1.46405
																															Case	NfL (z-score)	-0.869637			NPTX2	CON	0.487943
																															Case	NfL (z-score)	-0.232007			NPTX2	SCZ+	-1.21375
																															Case	NPTX2 (residualized z-score)	-1.63817			NPTX2	CON	-0.12498
																															Case	NfL (z-score)	-0.307721			NPTX2	BD2+	-0.549644
																															Case	C1q (z-score)	-1.78376			NPTX2	BD2+	0.887513
																															Case	NPTX2 (residualized z-score)	-1.19665			NPTX2	CON	-1.07836
																															Case	C1q (z-score)	-0.000875299			NPTX2	BD2+	-1.20693
																															Case	C1q (z-score)	-0.478291			NPTX2	ADHD	0.394557
																															Case	C1q (z-score)	-0.180334			NPTX2	SCZ+	-1.05174
																															Control	C1q (z-score)	0.951608			NPTX2	BD2+	0.913815
																															Case	C1q (z-score)	-0.952775			NPTX2	BD2+	-1.88817
																															Case	NfL (z-score)	0.52766			NPTX2	ADHD	-0.0937396
																															Case	NPTX2 (residualized z-score)	-0.751978			NPTX2	BD2+	-4.67216
																															Case	NfL (z-score)	-1.64003			NPTX2	BD1	-0.0948296
																															Case	C1q (z-score)	0.27625			NPTX2	BD2+	-2.39461
																															Case	NPTX2 (residualized z-score)	-1.2326			NPTX2	BD1	0.576231
																															Case	C1q (z-score)	-1.03537			NPTX2	SCZ+	-1.48376
																															Control	NPTX2 (residualized z-score)	0.880569			NPTX2	BD2+	1.42007
																															Case	C1q (z-score)	1.27899			NPTX2	CON	-0.591611
																															Control	NPTX2 (residualized z-score)	-1.4094			NPTX2	BD2+	-0.606384
																															Case	C1q (z-score)	-1.87781			NPTX2	BD2+	-1.28974
																															Control	C1q (z-score)	1.10248			NPTX2	BD1	-0.430084
																															Case	NfL (z-score)	0.57308			NPTX2	ADHD	-0.0492985
																															Case	NPTX2 (residualized z-score)	-0.89799			NPTX2	CON	-0.115707
																															Case	NPTX2 (residualized z-score)	0.36655			NPTX2	SCZ+	-0.479361
																															Case	NPTX2 (residualized z-score)	-1.62543			NPTX2	SCZ+	-0.107202
																															Case	NfL (z-score)	-1.83846			NPTX2	BD1	-0.790793
																															Case	C1q (z-score)	1.67296			NPTX2	BD2+	-0.146815
																															Case	NPTX2 (residualized z-score)	-1.2561			NPTX2	ADHD	0.565602
																															Case	NfL (z-score)	0.0949492			NPTX2	CON	-0.450983
																															Case	NPTX2 (residualized z-score)	-0.546666			NPTX2	BD1	-1.1975
																															Control	NfL (z-score)	0.495815			NPTX2	BD1	-0.999023
																															Case	C1q (z-score)	0.734261			NPTX2	BD2+	-0.913685
																															Case	NfL (z-score)	0.00241751			NPTX2	CON	-0.324933
																															Case	NPTX2 (residualized z-score)	0.568862			NPTX2	BD1	-3.67695
																															Case	NPTX2 (residualized z-score)	-1.33587			NPTX2	BD2+	0.369536
																															Case	C1q (z-score)	-0.32759			NPTX2	BD2+	-0.806943
																															Case	C1q (z-score)	-1.16128			NPTX2	SCZ+	-0.0890109
																															Case	C1q (z-score)	-1.465			NPTX2	CON	-0.478588
																															Case	NPTX2 (residualized z-score)	-1.57839			NPTX2	BD2+	-0.0319115
																															Case	NfL (z-score)	1.50598			NPTX2	BD1	-1.51037
																															Control	C1q (z-score)	-0.253541			NPTX2	BD2+	-0.470457
																															Case	C1q (z-score)	0.890253			NPTX2	AN	-2.27238
																															Case	NfL (z-score)	0.878328			NPTX2	BD2+	-1.49391
																															Control	NfL (z-score)	0.0150041			NPTX2	BD2+	0.36655
																															Control	C1q (z-score)	0.410466			NPTX2	SCZ+	0.430422
																															Case	NfL (z-score)	-0.875145			NPTX2	CON	0.187795
																															Case	C1q (z-score)	0.27625			NPTX2	BD1	-3.06773
																															Case	NPTX2 (residualized z-score)	-4.58719			NPTX2	BD2+	0.0420563
																															Control	NfL (z-score)	0.296812			NPTX2	CON	1.05299
																															Control	C1q (z-score)	-0.554984			NPTX2	BD2+	-1.95751
																															Case	NfL (z-score)	0.166561			NPTX2	BD2+	-2.61726
																															Case	NPTX2 (residualized z-score)	-1.0861			NPTX2	BD2+	-0.866043
																															Case	NfL (z-score)	0.03141			NPTX2	BD2+	-4.18689
																															Case	NPTX2 (residualized z-score)	-0.735533			NPTX2	BD1	-0.41592
																															Case	NfL (z-score)	-0.554117			NPTX2	SCZ+	0.67892
																															Case	C1q (z-score)	-0.711165			NPTX2	BD2+	-1.31102
																															Case	NfL (z-score)	0.0319733			NPTX2	CON	-0.367848
																															Case	NfL (z-score)	1.55748			NPTX2	SCZ+	-2.04035
																															Case	NPTX2 (residualized z-score)	-1.18737			NPTX2	CON	1.07135
																															Case	C1q (z-score)	0.242254			NPTX2	SCZ+	-0.856937
																															Case	C1q (z-score)	-0.830837			NPTX2	BD1	0.140916
																															Control	NPTX2 (residualized z-score)	-1.44402			NPTX2	AN	1.41111
																															Case	C1q (z-score)	1.01238			NPTX2	SCZ+	-0.260476
																															Case	C1q (z-score)	0.951608			NPTX2	CON	0.0388539
																															Case	NPTX2 (residualized z-score)	-1.7774			NPTX2	BD1	-0.681198
																															Control	NPTX2 (residualized z-score)	-1.19793			NPTX2	BD2+	0.470498
																															Control	NfL (z-score)	1.66061			NPTX2	ADHD	-0.0448265
																															Case	C1q (z-score)	-2.42115			NPTX2	BD1	-3.27893
																															Case	NPTX2 (residualized z-score)	-0.982987			NPTX2	BD2+	-2.43821
																															Case	C1q (z-score)	-0.952775			NPTX2	BD1	-1.39152
																															Case	NfL (z-score)	-1.06457			NPTX2	SCZ+	-1.36643
																															Control	NfL (z-score)	-0.434587			NPTX2	AN	0.316253
																															Case	NPTX2 (residualized z-score)	-0.85166			NPTX2	BD1	0.608089
																															Case	NfL (z-score)	-1.50891			NPTX2	BD2+	0.0596922
																															Case	NPTX2 (residualized z-score)	-1.16814			NPTX2	BD1	-1.38084
																															Case	NfL (z-score)	0.529185			NPTX2	BD2+	-1.18737
																															Case	C1q (z-score)	0.343707			NPTX2	BD2+	-0.688648
																															Case	C1q (z-score)	-0.0720601			NPTX2	SCZ+	-0.59477
																															Control	NfL (z-score)	-0.252866			NPTX2	BD1	-0.84222
																															Control	C1q (z-score)	-0.32759			NPTX2	BD2+	0.299503
																															Case	NfL (z-score)	0.499889			NPTX2	BD2+	-0.564514
																															Control	NPTX2 (residualized z-score)	-0.234699			NPTX2	BD1	0.769724
																															Case	NfL (z-score)	-1.62623			NPTX2	CON	-0.674756
																															Control	NfL (z-score)	0.022169			NPTX2	ADHD	0.298616
																															Case	NPTX2 (residualized z-score)	0.878806			NPTX2	CON	-0.468743
																															Case	C1q (z-score)	1.07259			NPTX2	SCZ+	-1.14773
																															Case	C1q (z-score)	0.47654			NPTX2	ADHD	-0.330934
																															Control	C1q (z-score)	-0.253541			NPTX2	BD1	0.0616973
																															Case	NPTX2 (residualized z-score)	-0.66214			NPTX2	BD2+	-0.295834
																															Case	NfL (z-score)	0.379339			NPTX2	CON	-0.370673
																															Case	NfL (z-score)	1.41589			NPTX2	ADHD	-0.266189
																															Case	NfL (z-score)	1.51525			NPTX2	BD1	-0.705544
																															Case	NfL (z-score)	0.691114			NPTX2	AN	-0.68346
																															Case	NPTX2 (residualized z-score)	-3.67695			NPTX2	CON	-1.10898
																															Control	NfL (z-score)	0.215907			NPTX2	AN	-1.20894
																															Control	NPTX2 (residualized z-score)	0.457719			NPTX2	ADHD	0.392213
																															Case	C1q (z-score)	0.310067			NPTX2	AN	0.375878
																															Control	C1q (z-score)	-1.2038			NPTX2	CON	0.359745
																															Case	NfL (z-score)	0.662156			NPTX2	BD1	-0.849375
																															Control	NfL (z-score)	0.297936			NPTX2	BD2+	0.379538
																															Case	NPTX2 (residualized z-score)	-0.430084			NPTX2	BD2+	-1.74359
																															Case	NPTX2 (residualized z-score)	-1.18321			NPTX2	CON	0.572446
																															Case	C1q (z-score)	0.27625			NPTX2	CON	-0.487547
																															Control	NPTX2 (residualized z-score)	-0.386478			NPTX2	CON	-0.0394934
																															Case	NfL (z-score)	-0.32144			NPTX2	ADHD	-1.28927
																															Case	C1q (z-score)	-1.78376			NPTX2	ADHD	0.973069
																															Case	NPTX2 (residualized z-score)	-2.21828			NPTX2	CON	1.24994
																															Case	NfL (z-score)	-1.14637			NPTX2	SCZ+	-0.106896
																															Control	NfL (z-score)	0.539908			NPTX2	BD2+	-0.984871
																															Case	NfL (z-score)	0.82251			NPTX2	BD2+	1.31597
																															Control	NfL (z-score)	0.535194			NPTX2	BD1	-1.32455
																															Case	C1q (z-score)	0.0344243			NPTX2	CON	-0.436264
																															Case	C1q (z-score)	-0.10795			NPTX2	BD2+	0.0696163
																															Case	C1q (z-score)	-0.290459			NPTX2	CON	-0.0164709
																															Case	NfL (z-score)	1.36284			NPTX2	CON	0.802155
																															Control	C1q (z-score)	-0.711165			NPTX2	ADHD	-2.317
																															Control	C1q (z-score)	0.63882			NPTX2	BD2+	-1.23736
																															Case	NPTX2 (residualized z-score)	-1.74014			NPTX2	CON	-0.0538574
																															Case	NPTX2 (residualized z-score)	-1.51037			NPTX2	BD1	-1.02672
																															Case	NfL (z-score)	-0.00372264			NPTX2	BD2+	-0.546666
																															Case	NfL (z-score)	0.594017			NPTX2	CON	0.0655587
																															Case	NfL (z-score)	-1.47536			NPTX2	ADHD	-3.09244
																															Case	NfL (z-score)	0.488379			NPTX2	BD2+	-0.400336
																															Case	C1q (z-score)	-0.180334			NPTX2	BD2+	-1.18321
																															Case	C1q (z-score)	0.890253			NPTX2	BD1	-0.237479
																															Case	NPTX2 (residualized z-score)	0.913815			NPTX2	SCZ+	-1.02529
																															Case	NfL (z-score)	-0.319248			NPTX2	BD2+	-1.86624
																															Case	NfL (z-score)	0.886323			NPTX2	SCZ+	-1.77806
																															Control	NfL (z-score)	0.553551			NPTX2	BD2+	-2.94751
																															Case	NPTX2 (residualized z-score)	-0.603234			NPTX2	CON	0.467745
																															Case	NfL (z-score)	-0.760606			NPTX2	BD2+	-1.2561
																															Case	C1q (z-score)	-0.440284			NPTX2	SCZ+	-0.30436
																															Case	NfL (z-score)	-0.505341			NPTX2	AN	0.975711
																															Case	NPTX2 (residualized z-score)	-0.20713			NPTX2	BD2+	2.03602
																															Control	NPTX2 (residualized z-score)	-0.674756			NPTX2	BD1	0.516825
																															Case	C1q (z-score)	-0.671764			NPTX2	BD2+	-0.350336
																															Control	NPTX2 (residualized z-score)	-0.338216			NPTX2	ADHD	-0.0522184
																															Control	C1q (z-score)	0.574398			NPTX2	CON	-0.165902
																															Control	NPTX2 (residualized z-score)	-0.525169			NPTX2	BD1	0.973137
																															Case	NfL (z-score)	-0.150365			NPTX2	BD2+	0.0906402
																															Case	NfL (z-score)	-1.62623			NPTX2	SCZ+	-2.64424
																															Control	C1q (z-score)	-0.711165			NPTX2	CON	-0.580123
																															Control	NfL (z-score)	-0.827429			NPTX2	CON	-2.40745
																															Case	NfL (z-score)	0.128141			NPTX2	BD2+	0.108072
																															Case	NfL (z-score)	-2.26823			NPTX2	AN	0.0315524
																															Case	C1q (z-score)	1.22069			NPTX2	BD2+	0.526502
																															Control	NfL (z-score)	-0.406071			NPTX2	SCZ+	-0.948593
																															Case	C1q (z-score)	-0.0720601			NPTX2	BD1	-0.171191
																															Case	C1q (z-score)	-0.32759			NPTX2	BD1	-0.896764
																															Case	NPTX2 (residualized z-score)	0.158332			NPTX2	CON	0.327825
																															Control	C1q (z-score)	0.0344243			NPTX2	BD2+	-1.94413
																															Case	NfL (z-score)	0.425575			NPTX2	BD2+	-0.451133
																															Case	C1q (z-score)	-1.37675			NPTX2	BD2+	-1.75409
																															Case	NPTX2 (residualized z-score)	-2.46134			NPTX2	AN	0.225445
																															Case	C1q (z-score)	-0.478291			NPTX2	ADHD	-1.28196
																															Control	C1q (z-score)	0.343707			NPTX2	BD2+	-1.63817
																															Case	NfL (z-score)	-1.21018			NPTX2	BD1	-1.87631
																															Case	NfL (z-score)	-1.2823			NPTX2	BD1	-1.2326
																															Control	NPTX2 (residualized z-score)	0.922958			NPTX2	BD2+	-0.836534
																															Case	C1q (z-score)	1.45079			NPTX2	CON	-0.147365
																															Case	C1q (z-score)	1.13224			NPTX2	ADHD	-1.48887
																															Case	NfL (z-score)	-1.0761			NPTX2	CON	0.0404676
																															Control	NPTX2 (residualized z-score)	1.50284			NPTX2	BD2+	-1.53117
																															Case	C1q (z-score)	1.91407			NPTX2	SCZ+	0.372817
																															Case	NPTX2 (residualized z-score)	-1.78007			NPTX2	BD1	0.463775
																															Case	C1q (z-score)	-0.554984			NPTX2	ADHD	-1.43623
																															Case	NfL (z-score)	-0.434587			NPTX2	ADHD	0.614638
																															Case	C1q (z-score)	-1.2897			NPTX2	SCZ+	-0.735533
																															Case	NPTX2 (residualized z-score)	-4.67216			NPTX2	ADHD	-0.652368
																															Control	C1q (z-score)	-0.871227			NPTX2	SCZ+	-1.28671
																															Case	NPTX2 (residualized z-score)	-1.05363			NPTX2	BD2+	-2.46134
																															Case	C1q (z-score)	-0.554984			NPTX2	CON	1.75702
																															Case	NfL (z-score)	0.114959			NPTX2	BD1	0.158332
																															Case	C1q (z-score)	-2.36982			NPTX2	CON	0.935912
																															Control	C1q (z-score)	NA			NPTX2	BD2+	-0.957265
																															Case	NfL (z-score)	1.06266			NPTX2	BD2+	-1.47957
																															Case	NPTX2 (residualized z-score)	-0.142392			NPTX2	CON	-1.56734
																															Case	C1q (z-score)	0.17372			NPTX2	SCZ+	-0.184312
																															Case	C1q (z-score)	1.67296			NPTX2	SCZ+	-1.48282
																															Control	C1q (z-score)	0.139177			NPTX2	BD1	-3.24036
																															Control	NPTX2 (residualized z-score)	0.823959			NPTX2	CON	-1.50048
																															Case	NfL (z-score)	0.805872			NPTX2	CON	0.276024
																															Case	NPTX2 (residualized z-score)	0.608089			NPTX2	BD2+	-0.751373
																															Case	C1q (z-score)	0.139177			NPTX2	BD1	-0.79089
																															Control	NfL (z-score)	-0.836115			NPTX2	BD2+	-1.78286
																															Case	C1q (z-score)	-0.364936			NPTX2	CON	-0.731112
																															Case	NPTX2 (residualized z-score)	0.614638			NPTX2	ADHD	-0.76159
																															Case	NfL (z-score)	-0.735524			NPTX2	CON	-0.247884
																															Case	C1q (z-score)	-1.50959			NPTX2	ADHD	-2.4568
																															Case	C1q (z-score)	-0.871227			NPTX2	ADHD	-0.790811
																															Case	C1q (z-score)	0.574398			NPTX2	BD1	0.226619
																															Case	NPTX2 (residualized z-score)	-0.350336			NPTX2	CON	0.7604
																															Case	NfL (z-score)	-1.01363			NPTX2	BD1	-0.487248
																															Case	C1q (z-score)	0.47654			NPTX2	BD2+	0.240452
																															Case	C1q (z-score)	2.65822			NPTX2	BD2+	-1.10735
																															Case	NfL (z-score)	-1.14637			NPTX2	BD2+	-0.947922
																															Control	NfL (z-score)	0.736042			NPTX2	CON	0.503352
																															Case	NfL (z-score)	-0.452242			NPTX2	BD1	0.6632
																															Case	NfL (z-score)	-0.946894			NPTX2	BD2+	-1.34345
																															Case	NPTX2 (residualized z-score)	1.09702			NPTX2	AN	-0.216774
																															Case	C1q (z-score)	1.78123			NPTX2	SCZ+	-1.66475
																															Case	C1q (z-score)	1.80802			NPTX2	CON	-0.771008
																															Control	NPTX2 (residualized z-score)	-2.40745			NPTX2	ADHD	-0.242093
																															Case	C1q (z-score)	-0.632601			NPTX2	ADHD	-1.36883
[truncated: 671 more rows]

## Sheet: Figure 3
Panel A																			Panel B																			Panel C			Panel D			Panel E				Panel F
Top left (lasso model)					Bottom left (RFE model)					Right (ROC plots)									Top left (lasso model)					Bottom left (RFE model)					Right (ROC plots)									plot_group	LAMP1:NPTX2 (z-score)		gaf_binned	LAMP1:NPTX2 (z-score)		Protein	Beta	95% CI		Top left (lasso model)
repeat	fold	feature	coef		repeat	fold	feature	coef		panel	layer	fpr	tpr	tpr_lower	tpr_upper	auc	auc_sd		repeat	fold	feature	coef		repeat	fold	feature	coef		panel	layer	fpr	tpr	tpr_lower	tpr_upper	auc	auc_sd		CON	1.55602		61-70	1.37955		LAMP1	-0.264	-0.453, -0.075		repeat	fold
0	0	ALBQ	-0.339036		0	0	LAMP1	0.614441		case_control	Chance	0	0						0	0	CPLX2	-1.04911		0	0	LAMP1	1.2448		case_control	Chance	0	0						BD2+	0.940395		61-70	1.3205		LAMP1:NPTX2	0.955	0.772, 1.138		0	0
0	0	C5	0.630143		0	0	NPTX2	-1.04054		case_control	Chance	1	1						0	0	CSTN1	-0.701008		0	0	NPTX2	-1.38188		case_control	Chance	1	1						CON	-0.713712		51-60	-0.519541		NPTX2	-0.851	-1.067, -0.634		0	0
0	0	CSTN1	-0.51601		0	1	LAMP1	0.719107		case_control	Full model	0	0	0	0	0.77543	0.06644		0	0	GDIA	0.843462		0	1	LAMP1	1.17517		case_control	Full model	0	0	0	0	0.759255	0.0541405		CON	0.701614		71-80	0.267209		SYUB	-0.178	-0.384, 0.027		0	0
0	0	GRIA4	-0.534708		0	1	NPTX2	-0.959539		case_control	Full model	0.00502513	0.186837	0.0456983	0.327976	0.77543	0.06644		0	0	GRIA4	-0.395297		0	1	NPTX2	-1.32204		case_control	Full model	0.00502513	0.243226	0.104026	0.382425	0.759255	0.0541405		BD1psy	2.40938		51-60	-0.316717		SYUB:NPTX2	0.924	0.715, 1.134		0	0
0	0	LAMP1	0.905529		0	3	LAMP1	0.588961		case_control	Full model	0.0100503	0.186837	0.0456983	0.327976	0.77543	0.06644		0	0	LAMP1	0.804093		0	3	LAMP1	1.23484		case_control	Full model	0.0100503	0.243226	0.104026	0.382425	0.759255	0.0541405		BD1	2.704		81-90	-1.44555		C1q	0.101	-0.096, 0.299		0	0
0	0	NEUG	0.848303		0	3	NPTX2	-0.984814		case_control	Full model	0.0150754	0.186837	0.0456983	0.327976	0.77543	0.06644		0	0	NEUG	0.964002		0	3	NPTX2	-1.36083		case_control	Full model	0.0150754	0.243226	0.104026	0.382425	0.759255	0.0541405		BD2+	0.227963		51-60	-0.721779		NfL	0.245	0.079, 0.410		0	0
0	0	NPTX2	-1.04763		1	1	LAMP1	0.700704		case_control	Full model	0.0201005	0.186837	0.0456983	0.327976	0.77543	0.06644		0	0	NPTX2	-1.25121		1	0	LAMP1	0.524208		case_control	Full model	0.0201005	0.243226	0.104026	0.382425	0.759255	0.0541405		BD2+	-1.6507		81-90	-0.608574						0	0
0	0	THY1	0.536684		1	1	NPTX2	-1.15693		case_control	Full model	0.0251256	0.189337	0.048775	0.329899	0.77543	0.06644		0	0	NfL	0.343611		1	0	NPTX2	-0.554866		case_control	Full model	0.0251256	0.243226	0.104026	0.382425	0.759255	0.0541405		CON	0.274668		61-70	0.454028						0	0
0	0	VGF	-0.495815		1	4	LAMP1	0.75582		case_control	Full model	0.0301508	0.258845	0.102457	0.415232	0.77543	0.06644		0	0	SYUB	0.320785		1	2	LAMP1	1.16077		case_control	Full model	0.0301508	0.267742	0.127624	0.40786	0.759255	0.0541405		BD2+	-0.202464		51-60	1.42422						0	0
0	0	p1433Z	-0.260334		1	4	NPTX2	-1.1747		case_control	Full model	0.0351759	0.336856	0.177562	0.49615	0.77543	0.06644		0	0	VGF	-0.971664		1	2	NPTX2	-1.27292		case_control	Full model	0.0351759	0.323871	0.191916	0.455826	0.759255	0.0541405		BD1	2.06269		81-90	1.07955						0	0
0	1	ALBQ	-0.0240306		2	0	LAMP1	0.55775		case_control	Full model	0.040201	0.350606	0.202729	0.498483	0.77543	0.06644		0	1	CPLX2	-0.356943		1	4	LAMP1	0.969108		case_control	Full model	0.040201	0.362581	0.23069	0.494471	0.759255	0.0541405		BD2+	4.61004		81-90	0.249726						0	1
0	1	C5	0.246272		2	0	NPTX2	-0.805481		case_control	Full model	0.0452261	0.351231	0.203858	0.498604	0.77543	0.06644		0	1	CSTN1	-0.420187		1	4	NPTX2	-1.15006		case_control	Full model	0.0452261	0.370968	0.241074	0.500861	0.759255	0.0541405		SCZ	0.778969		71-80	-1.31727						0	1
0	1	CSTN1	-0.227248		2	2	LAMP1	0.680331		case_control	Full model	0.0502513	0.356231	0.209204	0.503259	0.77543	0.06644		0	1	GDIA	0.383651		2	3	LAMP1	1.00179		case_control	Full model	0.0502513	0.370968	0.241074	0.500861	0.759255	0.0541405		CON	-1.0397		81-90	-0.154465						0	1
0	1	GRIA4	-0.251337		2	2	NPTX2	-1.0749		case_control	Full model	0.0552764	0.373902	0.225209	0.522594	0.77543	0.06644		0	1	GRIA4	-0.259597		2	3	NPTX2	-1.07168		case_control	Full model	0.0552764	0.377419	0.250838	0.504001	0.759255	0.0541405		CON	0.192395		61-70	1.07985						0	1
0	1	LAMP1	0.708537		3	0	LAMP1	0.707723		case_control	Full model	0.0603015	0.395549	0.252115	0.538983	0.77543	0.06644		0	1	LAMP1	0.62084		2	4	LAMP1	0.803088		case_control	Full model	0.0603015	0.382581	0.257899	0.507262	0.759255	0.0541405		BD1psy	2.53253		51-60	-0.230263						0	1
0	1	NEUG	0.350488		3	0	NPTX2	-1.08031		case_control	Full model	0.0653266	0.410947	0.265751	0.556143	0.77543	0.06644		0	1	NEUG	0.34734		2	4	NPTX2	-0.860804		case_control	Full model	0.0653266	0.392903	0.268618	0.517189	0.759255	0.0541405		BD2+	1.59563		71-80	-0.0489459						0	1
0	1	NPTX2	-0.614741		3	1	LAMP1	0.673162		case_control	Full model	0.0703518	0.418996	0.278267	0.559726	0.77543	0.06644		0	1	NPTX2	-0.713293		3	1	LAMP1	1.18308		case_control	Full model	0.0703518	0.42	0.292543	0.547457	0.759255	0.0541405		SCZ	-0.380347		81-90	-0.480908						0	1
0	1	THY1	0.0288172		3	1	NPTX2	-1.01432		case_control	Full model	0.0753769	0.425871	0.284041	0.567701	0.77543	0.06644		0	1	NfL	0.336703		3	1	NPTX2	-1.22586		case_control	Full model	0.0753769	0.426452	0.296879	0.556024	0.759255	0.0541405		CON	1.51544		71-80	-0.334134						0	1
0	1	VGF	-0.218339		3	2	LAMP1	0.616733		case_control	Full model	0.080402	0.429602	0.289459	0.569745	0.77543	0.06644		0	1	SYUB	0.586153		3	4	LAMP1	1.19216		case_control	Full model	0.080402	0.444516	0.329163	0.559869	0.759255	0.0541405		BD1psy	0.396067		71-80	0.083077						0	1
0	1	p1433Z	-0.0773141		3	2	NPTX2	-0.972261		case_control	Full model	0.0854271	0.451799	0.304686	0.598912	0.77543	0.06644		0	1	VGF	-0.188263		3	4	NPTX2	-1.37449		case_control	Full model	0.0854271	0.448387	0.335272	0.561502	0.759255	0.0541405		ADHD	-1.22063		81-90	1.78674						0	1
0	2	ALBQ	-0.200362		3	4	LAMP1	0.505397		case_control	Full model	0.0904523	0.463447	0.319747	0.607147	0.77543	0.06644		0	2	CPLX2	-0.66507		4	1	LAMP1	1.1914		case_control	Full model	0.0904523	0.453548	0.342488	0.564609	0.759255	0.0541405		CON	-0.764979		71-80	1.92698						0	2
0	2	C5	0.368141		3	4	NPTX2	-0.820345		case_control	Full model	0.0954774	0.468333	0.322246	0.61442	0.77543	0.06644		0	2	CSTN1	-1.13555		4	1	NPTX2	-1.30615		case_control	Full model	0.0954774	0.45871	0.345026	0.572394	0.759255	0.0541405		ADHD	0.160533		81-90	1.95233						0	2
0	2	CSTN1	-0.427398		4	0	LAMP1	0.723924		case_control	Full model	0.100503	0.482557	0.340929	0.624185	0.77543	0.06644		0	2	GDIA	1.23044		4	3	LAMP1	1.17911		case_control	Full model	0.100503	0.467742	0.356139	0.579345	0.759255	0.0541405		CON	1.07955		61-70	-0.131837						0	2
0	2	GRIA4	-0.64736		4	0	NPTX2	-1.15864		case_control	Full model	0.105528	0.491818	0.355375	0.628261	0.77543	0.06644		0	2	GRIA4	-0.464328		4	3	NPTX2	-1.30027		case_control	Full model	0.105528	0.474194	0.363546	0.584841	0.759255	0.0541405		SCZ+	0.771939		61-70	0.396976						0	2
0	2	LAMP1	0.972181		4	2	LAMP1	0.736403		case_control	Full model	0.110553	0.50286	0.362295	0.643425	0.77543	0.06644		0	2	LAMP1	0.397597		5	1	LAMP1	1.19087		case_control	Full model	0.110553	0.48	0.362576	0.597424	0.759255	0.0541405		SCZ	0.788404		71-80	1.18925						0	2
0	2	NEUG	0.735232		4	2	NPTX2	-1.0519		case_control	Full model	0.115578	0.51286	0.373437	0.652283	0.77543	0.06644		0	2	NEUG	0.639509		5	1	NPTX2	-1.44438		case_control	Full model	0.115578	0.495484	0.385123	0.605845	0.759255	0.0541405		CON	0.0274633		61-70	1.28073						0	2
0	2	NPTX2	-0.761421		4	4	LAMP1	0.685597		case_control	Full model	0.120603	0.51714	0.380022	0.654258	0.77543	0.06644		0	2	NPTX2	-1.53699		5	2	LAMP1	1.18313		case_control	Full model	0.120603	0.498065	0.387435	0.608694	0.759255	0.0541405		SCZ	2.41653		61-70	0.378987						0	2
0	2	THY1	0		4	4	NPTX2	-0.979873		case_control	Full model	0.125628	0.535133	0.392502	0.677763	0.77543	0.06644		0	2	NfL	0.391121		5	2	NPTX2	-1.28559		case_control	Full model	0.125628	0.502581	0.39139	0.613771	0.759255	0.0541405		BD1	1.12385		71-80	1.5563						0	2
0	2	VGF	-0.251362		5	0	LAMP1	0.648473		case_control	Full model	0.130653	0.537595	0.393558	0.681632	0.77543	0.06644		0	2	SYUB	0.602615		5	4	LAMP1	0.943096		case_control	Full model	0.130653	0.505161	0.395408	0.614914	0.759255	0.0541405		BD1psy	0.0175658		71-80	0.328965						0	2
0	2	p1433Z	-0.18441		5	0	NPTX2	-0.974327		case_control	Full model	0.135678	0.554186	0.41792	0.690451	0.77543	0.06644		0	2	VGF	-1.03805		5	4	NPTX2	-0.994809		case_control	Full model	0.135678	0.507097	0.398037	0.616157	0.759255	0.0541405		BD1psy	2.55931		71-80	-0.612178						0	2
0	3	ALBQ	-0.321986		5	1	LAMP1	0.690892		case_control	Full model	0.140704	0.561061	0.424035	0.698087	0.77543	0.06644		0	3	CPLX2	-0.478465		6	3	LAMP1	1.13741		case_control	Full model	0.140704	0.510968	0.400492	0.621444	0.759255	0.0541405		BD2+	0.493754		61-70	1.56259						0	3
0	3	C5	0.589701		5	1	NPTX2	-1.03546		case_control	Full model	0.145729	0.565398	0.426454	0.704342	0.77543	0.06644		0	3	CSTN1	-0.309714		6	3	NPTX2	-1.52637		case_control	Full model	0.145729	0.516129	0.402499	0.629759	0.759255	0.0541405		CON	-0.754038		81-90	0.774399						0	3
0	3	CSTN1	-0.851471		5	2	LAMP1	0.651386		case_control	Full model	0.150754	0.578314	0.441972	0.714657	0.77543	0.06644		0	3	GDIA	0.372485		7	0	LAMP1	1.01444		case_control	Full model	0.150754	0.524516	0.408884	0.640149	0.759255	0.0541405		BD1psy	3.45046		81-90	0.300547						0	3
0	3	GRIA4	-0.268388		5	2	NPTX2	-1.03439		case_control	Full model	0.155779	0.583845	0.44797	0.719719	0.77543	0.06644		0	3	GRIA4	-0.457705		7	0	NPTX2	-1.14124		case_control	Full model	0.155779	0.536129	0.428077	0.644182	0.759255	0.0541405		CON	2.4752		51-60	1.57973						0	3
0	3	LAMP1	0.968942		5	4	LAMP1	0.654386		case_control	Full model	0.160804	0.586288	0.450032	0.722544	0.77543	0.06644		0	3	LAMP1	0.390051		8	2	LAMP1	1.11913		case_control	Full model	0.160804	0.539355	0.43049	0.64822	0.759255	0.0541405		CON	-1.40738		71-80	-1.22077						0	3
0	3	NEUG	0.892811		5	4	NPTX2	-1.06964		case_control	Full model	0.165829	0.595473	0.456176	0.734771	0.77543	0.06644		0	3	NEUG	0.257956		8	2	NPTX2	-1.17607		case_control	Full model	0.165829	0.544516	0.440929	0.648103	0.759255	0.0541405		BD1	3.20407		81-90	-1.48505						0	3
0	3	NPTX2	-0.724948		6	0	LAMP1	0.758367		case_control	Full model	0.170854	0.599186	0.460424	0.737948	0.77543	0.06644		0	3	NPTX2	-0.699607		8	3	LAMP1	1.13148		case_control	Full model	0.170854	0.550968	0.450249	0.651686	0.759255	0.0541405		CON	-1.30117		71-80	0.646044						0	3
0	3	THY1	0		6	0	NPTX2	-1.08167		case_control	Full model	0.175879	0.60411	0.463451	0.744769	0.77543	0.06644		0	3	NfL	0.322186		8	3	NPTX2	-1.21854		case_control	Full model	0.175879	0.557419	0.456448	0.65839	0.759255	0.0541405		BD1	2.43067		81-90	-1.05752						0	3
0	3	VGF	-0.549459		6	3	LAMP1	0.523321		case_control	Full model	0.180905	0.608428	0.468057	0.748799	0.77543	0.06644		0	3	SYUB	0.607037		8	4	LAMP1	1.14121		case_control	Full model	0.180905	0.56	0.457211	0.662789	0.759255	0.0541405		BD1psy	3.28264		71-80	1.01867						0	3
0	3	p1433Z	-0.381093		6	3	NPTX2	-0.885618		case_control	Full model	0.18593	0.613409	0.471217	0.755602	0.77543	0.06644		0	3	VGF	-0.644311		8	4	NPTX2	-1.3127		case_control	Full model	0.18593	0.561935	0.458256	0.665615	0.759255	0.0541405		BD2+	-0.316717		61-70	0.971132						0	3
0	4	ALBQ	-0.474848		6	4	LAMP1	0.691135		case_control	Full model	0.190955	0.615852	0.474109	0.757596	0.77543	0.06644		0	4	CPLX2	0		9	0	LAMP1	1.00334		case_control	Full model	0.190955	0.569677	0.46692	0.672435	0.759255	0.0541405		CON	-0.00172584		61-70	1.5067						0	4
0	4	C5	0.616843		6	4	NPTX2	-1.08802		case_control	Full model	0.19598	0.623902	0.479574	0.768229	0.77543	0.06644		0	4	CSTN1	-0.247877		9	0	NPTX2	-1.11322		case_control	Full model	0.19598	0.578065	0.475259	0.68087	0.759255	0.0541405		BD1	0.737309		91-100	-0.386166						0	4
0	4	CSTN1	-0.365917		7	0	LAMP1	0.70967		case_control	Full model	0.201005	0.631269	0.493641	0.768897	0.77543	0.06644		0	4	GDIA	0.481397		9	1	LAMP1	1.24339		case_control	Full model	0.201005	0.585806	0.483515	0.688098	0.759255	0.0541405		BD1psy	1.2992		61-70	0.778969						0	4
0	4	GRIA4	-0.327165		7	0	NPTX2	-1.05816		case_control	Full model	0.20603	0.636231	0.503527	0.768935	0.77543	0.06644		0	4	GRIA4	-0.29508		9	1	NPTX2	-1.38957		case_control	Full model	0.20603	0.589032	0.48439	0.693674	0.759255	0.0541405		CON	-1.13344		71-80	1.78442						0	4
0	4	LAMP1	0.6108		7	1	LAMP1	0.698617		case_control	Full model	0.211055	0.641193	0.512766	0.76962	0.77543	0.06644		0	4	LAMP1	0		9	2	LAMP1	1.1423		case_control	Full model	0.211055	0.592258	0.488851	0.695665	0.759255	0.0541405		BD2+	-1.60673		61-70	0.72511						0	4
0	4	NEUG	0.19429		7	1	NPTX2	-1.06643		case_control	Full model	0.21608	0.646117	0.516844	0.77539	0.77543	0.06644		0	4	NEUG	0		9	2	NPTX2	-1.25715		case_control	Full model	0.21608	0.59871	0.498135	0.699285	0.759255	0.0541405		CON	0.101417		71-80	0.521806						0	4
0	4	NPTX2	-0.550491		7	2	LAMP1	0.386926		case_control	Full model	0.221106	0.647955	0.518073	0.777836	0.77543	0.06644		0	4	NPTX2	-0.28043		9	4	LAMP1	1.06167		case_control	Full model	0.221106	0.60129	0.499123	0.703457	0.759255	0.0541405		SCZ+	2.47842		71-80	1.67234						0	4
0	4	THY1	0.384551		7	2	NPTX2	-0.732095		case_control	Full model	0.226131	0.650455	0.520282	0.780627	0.77543	0.06644		0	4	NfL	0.453394		9	4	NPTX2	-1.18753		case_control	Full model	0.226131	0.606452	0.509787	0.703116	0.759255	0.0541405		BD2+	2.17963		0-50	0.747389						0	4
0	4	VGF	-0.586096		7	3	LAMP1	0.716731		case_control	Full model	0.231156	0.652917	0.522962	0.782872	0.77543	0.06644		0	4	SYUB	0.174687							case_control	Full model	0.231156	0.610968	0.512473	0.709462	0.759255	0.0541405		ADHD	-0.702408		0-50	-0.936374						0	4
0	4	p1433Z	-0.242531		7	3	NPTX2	-1.10017		case_control	Full model	0.236181	0.658485	0.535318	0.781652	0.77543	0.06644		0	4	VGF	-0.0176517							case_control	Full model	0.236181	0.612903	0.513852	0.711955	0.759255	0.0541405		SCZ+	0.971132		0-50	1.92004						0	4
1	0	ALBQ	-0.0132677		7	4	LAMP1	0.478352		case_control	Full model	0.241206	0.65911	0.537012	0.781207	0.77543	0.06644		1	0	CPLX2	-1.56566							case_control	Full model	0.241206	0.612903	0.513852	0.711955	0.759255	0.0541405		CON	2.65225		51-60	1.12089						1	0
1	0	C5	0.29124		7	4	NPTX2	-0.763089		case_control	Full model	0.246231	0.662822	0.53834	0.787304	0.77543	0.06644		1	0	CSTN1	-0.944094							case_control	Full model	0.246231	0.618065	0.517447	0.718682	0.759255	0.0541405		BD1	2.5014		61-70	1.76855						1	0
1	0	CSTN1	-0.416226		8	1	LAMP1	0.558502		case_control	Full model	0.251256	0.668371	0.542584	0.794159	0.77543	0.06644		1	0	GDIA	1.13504							case_control	Full model	0.251256	0.624516	0.521109	0.727923	0.759255	0.0541405		CON	0.934704		51-60	0.811994						1	0
1	0	GRIA4	-0.403408		8	1	NPTX2	-0.90764		case_control	Full model	0.256281	0.668371	0.542584	0.794159	0.77543	0.06644		1	0	GRIA4	-0.815284							case_control	Full model	0.256281	0.624516	0.521109	0.727923	0.759255	0.0541405		ADHD	1.76855		51-60	0.940395						1	0
1	0	LAMP1	0.692727		8	3	LAMP1	0.915318		case_control	Full model	0.261307	0.672652	0.548183	0.79712	0.77543	0.06644		1	0	LAMP1	0.982347							case_control	Full model	0.261307	0.634194	0.537395	0.730992	0.759255	0.0541405		ADHD	-0.294872		61-70	4.61004						1	0
1	0	NEUG	0.27022		8	3	NPTX2	-1.27492		case_control	Full model	0.266332	0.680644	0.553719	0.807569	0.77543	0.06644		1	0	NEUG	0.787614							case_control	Full model	0.266332	0.63871	0.54315	0.734269	0.759255	0.0541405		ADHD	2.09469		71-80	2.43586						1	0
1	0	NPTX2	-0.366081		8	4	LAMP1	0.59829		case_control	Full model	0.271357	0.68928	0.565194	0.813367	0.77543	0.06644		1	0	NPTX2	-1.05356							case_control	Full model	0.271357	0.654839	0.561927	0.74775	0.759255	0.0541405		CON	-0.644522		61-70	0.598278						1	0
1	0	THY1	0.0689757		8	4	NPTX2	-0.987668		case_control	Full model	0.276382	0.691117	0.566117	0.816118	0.77543	0.06644		1	0	NfL	0.480385							case_control	Full model	0.276382	0.656774	0.56795	0.745598	0.759255	0.0541405		BD1	-0.853921		71-80	-0.308845						1	0
1	0	VGF	-0.424148		9	1	LAMP1	0.694231		case_control	Full model	0.281407	0.693617	0.566816	0.820419	0.77543	0.06644		1	0	SYUB	1.00632							case_control	Full model	0.281407	0.66129	0.571163	0.751418	0.759255	0.0541405		CON	1.13194		81-90	0.274668						1	0
1	0	p1433Z	-0.117665		9	1	NPTX2	-1.06288		case_control	Full model	0.286432	0.695492	0.569824	0.821161	0.77543	0.06644		1	0	VGF	-1.74097							case_control	Full model	0.286432	0.663226	0.572884	0.753567	0.759255	0.0541405		BD2+	0.127631		81-90	-0.154627						1	0
1	1	ALBQ	-0.450666		9	2	LAMP1	0.678836		case_control	Full model	0.291457	0.699223	0.570227	0.82822	0.77543	0.06644		1	1	CPLX2	-1.24104							case_control	Full model	0.291457	0.664516	0.573977	0.755055	0.759255	0.0541405		SCZ+	0.688356		71-80	0.16931						1	1
1	1	C5	0.725306		9	2	NPTX2	-0.997778		case_control	Full model	0.296482	0.702348	0.577533	0.827163	0.77543	0.06644		1	1	CSTN1	-0.398402							case_control	Full model	0.296482	0.667097	0.57483	0.759364	0.759255	0.0541405		BD2+	1.12033		61-70	-0.0529859						1	1
1	1	CSTN1	-0.738282		9	4	LAMP1	0.672198		case_control	Full model	0.301508	0.709735	0.590444	0.829026	0.77543	0.06644		1	1	GDIA	0.637813							case_control	Full model	0.301508	0.674194	0.580826	0.767561	0.759255	0.0541405		SCZ	0.876184		61-70	0.381816						1	1
1	1	GRIA4	-0.65767		9	4	NPTX2	-1.01899		case_control	Full model	0.306533	0.712159	0.591594	0.832724	0.77543	0.06644		1	1	GRIA4	-0.464698							case_control	Full model	0.306533	0.678065	0.586247	0.769882	0.759255	0.0541405		CON	0.0659758		61-70	1.61777						1	1
1	1	LAMP1	0.969962							case_control	Full model	0.311558	0.717746	0.59925	0.836243	0.77543	0.06644		1	1	LAMP1	0							case_control	Full model	0.311558	0.687097	0.595335	0.778859	0.759255	0.0541405		BD1psy	0.598278		51-60	0.154078						1	1
1	1	NEUG	0.597364							case_control	Full model	0.316583	0.720246	0.602092	0.8384	0.77543	0.06644		1	1	NEUG	0.402075							case_control	Full model	0.316583	0.689032	0.598316	0.779749	0.759255	0.0541405		BD2+psy	1.18798		81-90	-0.855707						1	1
1	1	NPTX2	-0.93726							case_control	Full model	0.321608	0.722121	0.603922	0.84032	0.77543	0.06644		1	1	NPTX2	-0.718337							case_control	Full model	0.321608	0.690968	0.599475	0.782461	0.759255	0.0541405		CON	-1.30559		81-90	-1.03393						1	1
1	1	THY1	0.414224							case_control	Full model	0.326633	0.727064	0.608363	0.845766	0.77543	0.06644		1	1	NfL	0.368609							case_control	Full model	0.326633	0.696129	0.602344	0.789914	0.759255	0.0541405		BD1	-1.40953		91-100	0.21769						1	1
1	1	VGF	-0.510241							case_control	Full model	0.331658	0.727064	0.608363	0.845766	0.77543	0.06644		1	1	SYUB	0.52542							case_control	Full model	0.331658	0.696129	0.602344	0.789914	0.759255	0.0541405		CON	0.937373		81-90	0.105086						1	1
1	1	p1433Z	-0.330791							case_control	Full model	0.336683	0.734451	0.616433	0.852469	0.77543	0.06644		1	1	VGF	-0.706993							case_control	Full model	0.336683	0.713548	0.628167	0.79893	0.759255	0.0541405		BD2+	0.192693		0-50	1.29857						1	1
1	2	ALBQ	-0.45874							case_control	Full model	0.341709	0.735076	0.61706	0.853092	0.77543	0.06644		1	2	CPLX2	0							case_control	Full model	0.341709	0.713548	0.628167	0.79893	0.759255	0.0541405		CON	-0.0480518		61-70	1.57908						1	2
1	2	C5	0.731201							case_control	Full model	0.346734	0.741288	0.624995	0.857581	0.77543	0.06644		1	2	CSTN1	0							case_control	Full model	0.346734	0.721935	0.636243	0.807627	0.759255	0.0541405		BD1	2.37053		71-80	-0.540397						1	2
1	2	CSTN1	-0.669273							case_control	Full model	0.351759	0.744318	0.626594	0.862043	0.77543	0.06644		1	2	GDIA	0.219185							case_control	Full model	0.351759	0.721935	0.636243	0.807627	0.759255	0.0541405		ADHD	-0.617414		51-60	-0.853921						1	2
1	2	GRIA4	-0.367511							case_control	Full model	0.356784	0.74803	0.629678	0.866383	0.77543	0.06644		1	2	GRIA4	0							case_control	Full model	0.356784	0.722581	0.636614	0.808547	0.759255	0.0541405		BD1	0.676535		71-80	-1.0397						1	2
1	2	LAMP1	0.792561							case_control	Full model	0.361809	0.749867	0.631959	0.867776	0.77543	0.06644		1	2	LAMP1	0							case_control	Full model	0.361809	0.723871	0.638858	0.808884	0.759255	0.0541405		BD2+	2.96982		91-100	-0.674285						1	2
1	2	NEUG	0.64596							case_control	Full model	0.366834	0.754186	0.640329	0.868043	0.77543	0.06644		1	2	NEUG	0							case_control	Full model	0.366834	0.725806	0.640025	0.811588	0.759255	0.0541405		BD1	-0.593111		51-60	2.40938						1	2
1	2	NPTX2	-0.866274							case_control	Full model	0.371859	0.756023	0.641731	0.870315	0.77543	0.06644		1	2	NPTX2	-0.369296							case_control	Full model	0.371859	0.729032	0.642573	0.815492	0.759255	0.0541405		BD2+	-0.801025		81-90	1.73147						1	2
1	2	THY1	0.480327							case_control	Full model	0.376884	0.756648	0.64213	0.871166	0.77543	0.06644		1	2	NfL	0.373328							case_control	Full model	0.376884	0.732903	0.645457	0.820349	0.759255	0.0541405		BD2+	0.89098		51-60	2.18077						1	2
1	2	VGF	-0.355553							case_control	Full model	0.38191	0.760947	0.646474	0.87542	0.77543	0.06644		1	2	SYUB	0							case_control	Full model	0.38191	0.735484	0.648779	0.822188	0.759255	0.0541405		BD2+	-0.435236		61-70	0.506297						1	2
1	2	p1433Z	-0.348429							case_control	Full model	0.386935	0.769015	0.661027	0.877004	0.77543	0.06644		1	2	VGF	0							case_control	Full model	0.386935	0.736129	0.648768	0.82349	0.759255	0.0541405		BD2+	0.601026		71-80	0.00123164						1	2
1	3	ALBQ	-0.387936							case_control	Full model	0.39196	0.770227	0.662377	0.878078	0.77543	0.06644		1	3	CPLX2	0							case_control	Full model	0.39196	0.740645	0.660838	0.820453	0.759255	0.0541405		CON	0.653828		81-90	0.0448369						1	3
1	3	C5	0.435925							case_control	Full model	0.396985	0.774602	0.670997	0.878207	0.77543	0.06644		1	3	CSTN1	-0.563511							case_control	Full model	0.396985	0.74129	0.661077	0.821504	0.759255	0.0541405		CON	-0.434544		71-80	0.0220976						1	3
1	3	CSTN1	-0.359403							case_control	Full model	0.40201	0.77767	0.675361	0.87998	0.77543	0.06644		1	3	GDIA	0.134874							case_control	Full model	0.40201	0.747097	0.666653	0.82754	0.759255	0.0541405		BD1psy	-0.200333		71-80	-0.150713						1	3
1	3	GRIA4	-0.448914							case_control	Full model	0.407035	0.778883	0.676823	0.880942	0.77543	0.06644		1	3	GRIA4	-0.452015							case_control	Full model	0.407035	0.749032	0.667298	0.830767	0.759255	0.0541405		BD1psy	1.05321		71-80	-0.131303						1	3
1	3	LAMP1	1.3133							case_control	Full model	0.41206	0.780114	0.677999	0.882229	0.77543	0.06644		1	3	LAMP1	0.438182							case_control	Full model	0.41206	0.75871	0.676988	0.840431	0.759255	0.0541405		CON	-0.638087		51-60	-1.14599						1	3
1	3	NEUG	1.26031							case_control	Full model	0.417085	0.782576	0.680946	0.884205	0.77543	0.06644		1	3	NEUG	0							case_control	Full model	0.417085	0.76	0.679609	0.840391	0.759255	0.0541405		BD2+	0.950041		61-70	0.630586						1	3
1	3	NPTX2	-1.06368							case_control	Full model	0.422111	0.786307	0.683992	0.888622	0.77543	0.06644		1	3	NPTX2	-0.181241							case_control	Full model	0.422111	0.764516	0.685702	0.84333	0.759255	0.0541405		CON	1.11266		61-70	3.28264						1	3
1	3	THY1	0.841586							case_control	Full model	0.427136	0.787519	0.684827	0.890211	0.77543	0.06644		1	3	NfL	0.415331							case_control	Full model	0.427136	0.769032	0.692374	0.845691	0.759255	0.0541405		BD1	2.80335		61-70	-1.6507						1	3
1	3	VGF	-0.59733							case_control	Full model	0.432161	0.788769	0.68462	0.892918	0.77543	0.06644		1	3	SYUB	0.65809							case_control	Full model	0.432161	0.770968	0.695738	0.846197	0.759255	0.0541405		BD1	0.154078		71-80	0.791672						1	3
1	3	p1433Z	-0.440277							case_control	Full model	0.437186	0.793068	0.689889	0.896247	0.77543	0.06644		1	3	VGF	-0.429424							case_control	Full model	0.437186	0.772258	0.697266	0.84725	0.759255	0.0541405		CON	0.102618		61-70	-0.200333						1	3
1	4	ALBQ	-0.258932							case_control	Full model	0.442211	0.797386	0.696972	0.897801	0.77543	0.06644		1	4	CPLX2	-0.173348							case_control	Full model	0.442211	0.775484	0.697834	0.853133	0.759255	0.0541405		BD1psy	1.21627		71-80	0.662879						1	4
1	4	C5	0.431683							case_control	Full model	0.447236	0.798617	0.698577	0.898658	0.77543	0.06644		1	4	CSTN1	-0.833779							case_control	Full model	0.447236	0.775484	0.697834	0.853133	0.759255	0.0541405		CON	-0.15624		0-50	-0.464718						1	4
1	4	CSTN1	-0.368788							case_control	Full model	0.452261	0.799867	0.698866	0.900869	0.77543	0.06644		1	4	GDIA	1.06368							case_control	Full model	0.452261	0.78	0.705497	0.854503	0.759255	0.0541405		BD1psy	-0.72933		61-70	-0.271126						1	4
1	4	GRIA4	-0.315685							case_control	Full model	0.457286	0.800473	0.699269	0.901678	0.77543	0.06644		1	4	GRIA4	-0.513028							case_control	Full model	0.457286	0.780645	0.706625	0.854665	0.759255	0.0541405		CON	-0.906108		81-90	0.206045						1	4
1	4	LAMP1	0.886408							case_control	Full model	0.462312	0.801705	0.702091	0.901318	0.77543	0.06644		1	4	LAMP1	0.655467							case_control	Full model	0.462312	0.786452	0.713039	0.859864	0.759255	0.0541405		BD1	0.908592		61-70	-0.328712						1	4
1	4	NEUG	0.799589							case_control	Full model	0.467337	0.803561	0.706184	0.900937	0.77543	0.06644		1	4	NEUG	0.833512							case_control	Full model	0.467337	0.788387	0.717545	0.859229	0.759255	0.0541405		BD1	-0.241624		71-80	-0.130056						1	4
1	4	NPTX2	-0.844626							case_control	Full model	0.472362	0.80786	0.711649	0.904071	0.77543	0.06644		1	4	NPTX2	-1.6743							case_control	Full model	0.472362	0.792258	0.719057	0.865459	0.759255	0.0541405		BD2+	2.46272		51-60	3.24378						1	4
1	4	THY1	0							case_control	Full model	0.477387	0.809091	0.712992	0.90519	0.77543	0.06644		1	4	NfL	0.448589							case_control	Full model	0.477387	0.792258	0.719057	0.865459	0.759255	0.0541405		CON	-0.50714		81-90	-0.820274						1	4
1	4	VGF	-0.51836							case_control	Full model	0.482412	0.809091	0.712992	0.90519	0.77543	0.06644		1	4	SYUB	0.126035							case_control	Full model	0.482412	0.793548	0.72127	0.865827	0.759255	0.0541405		BD2+	1.10411		91-100	0.934704						1	4
1	4	p1433Z	-0.191147							case_control	Full model	0.487437	0.823277	0.73581	0.910743	0.77543	0.06644		1	4	VGF	-0.220598							case_control	Full model	0.487437	0.801935	0.728488	0.875383	0.759255	0.0541405		CON	-0.389568		61-70	1.00944						1	4
2	0	ALBQ	-0.118332							case_control	Full model	0.492462	0.823277	0.73581	0.910743	0.77543	0.06644		2	0	CPLX2	-0.807002							case_control	Full model	0.492462	0.801935	0.728488	0.875383	0.759255	0.0541405		BD2+	0.821257		61-70	-0.389568						2	0
2	0	C5	0.29203							case_control	Full model	0.497487	0.823277	0.73581	0.910743	0.77543	0.06644		2	0	CSTN1	-0.998111							case_control	Full model	0.497487	0.801935	0.728488	0.875383	0.759255	0.0541405		BD1	-0.743448		61-70	1.41264						2	0
2	0	CSTN1	-0.832054							case_control	Full model	0.502513	0.835663	0.747864	0.923462	0.77543	0.06644		2	0	GDIA	1.10936							case_control	Full model	0.502513	0.810323	0.735265	0.88538	0.759255	0.0541405		BD2+	1.06694		51-60	0.493754						2	0
2	0	GRIA4	-0.10269							case_control	Full model	0.507538	0.835663	0.747864	0.923462	0.77543	0.06644		2	0	GRIA4	-0.448884							case_control	Full model	0.507538	0.810323	0.735265	0.88538	0.759255	0.0541405		BD1psy	0.676733		51-60	-0.715828						2	0
2	0	LAMP1	0.902927							case_control	Full model	0.512563	0.836288	0.748774	0.923802	0.77543	0.06644		2	0	LAMP1	0.520268							case_control	Full model	0.512563	0.810323	0.735265	0.88538	0.759255	0.0541405		BD2+	2.47965		51-60	0.922277						2	0
2	0	NEUG	0.781465							case_control	Full model	0.517588	0.84053	0.751566	0.929495	0.77543	0.06644		2	0	NEUG	0.77178							case_control	Full model	0.517588	0.818065	0.744113	0.892016	0.759255	0.0541405		CON	0.446213		61-70	-0.266354						2	0
2	0	NPTX2	-0.776797							case_control	Full model	0.522613	0.84053	0.751566	0.929495	0.77543	0.06644		2	0	NPTX2	-1.08259							case_control	Full model	0.522613	0.82	0.745668	0.894332	0.759255	0.0541405		ADHD	-0.288825		71-80	-0.177667						2	0
2	0	THY1	0.0782539							case_control	Full model	0.527638	0.841761	0.752945	0.930578	0.77543	0.06644		2	0	NfL	0.387606							case_control	Full model	0.527638	0.82	0.745668	0.894332	0.759255	0.0541405		BD2+	-0.177667		71-80	-0.0111689						2	0
2	0	VGF	-0.394129							case_control	Full model	0.532663	0.852348	0.772762	0.931935	0.77543	0.06644		2	0	SYUB	0.628156							case_control	Full model	0.532663	0.822581	0.744852	0.900309	0.759255	0.0541405		BD2+	1.89478		51-60	1.06694						2	0
2	0	p1433Z	-0.399177							case_control	Full model	0.537688	0.857311	0.78137	0.933252	0.77543	0.06644		2	0	VGF	-0.912736							case_control	Full model	0.537688	0.827742	0.750188	0.905296	0.759255	0.0541405		CON	0.397978		71-80	1.51276						2	0
2	1	ALBQ	-0.28133							case_control	Full model	0.542714	0.86036	0.784736	0.935983	0.77543	0.06644		2	1	CPLX2	-0.356294							case_control	Full model	0.542714	0.834839	0.76035	0.909328	0.759255	0.0541405		BD2+	0.498828		71-80	1.10411						2	1
2	1	C5	0.470143							case_control	Full model	0.547739	0.860985	0.786167	0.935802	0.77543	0.06644		2	1	CSTN1	-0.440809							case_control	Full model	0.547739	0.837419	0.763411	0.911428	0.759255	0.0541405		BD2+	0.0269631		61-70	-0.430863						2	1
2	1	CSTN1	-0.274662							case_control	Full model	0.552764	0.863466	0.78742	0.939512	0.77543	0.06644		2	1	GDIA	0.545308							case_control	Full model	0.552764	0.839355	0.764908	0.913801	0.759255	0.0541405		ADHD	-0.408365		0-50	0.160533						2	1
2	1	GRIA4	-0.533918							case_control	Full model	0.557789	0.864091	0.788344	0.939838	0.77543	0.06644		2	1	GRIA4	-0.715439							case_control	Full model	0.557789	0.844516	0.769445	0.919588	0.759255	0.0541405		ADHD	1.59316		61-70	1.12385						2	1
2	1	LAMP1	0.977914							case_control	Full model	0.562814	0.865947	0.790338	0.941556	0.77543	0.06644		2	1	LAMP1	0.493388							case_control	Full model	0.562814	0.846452	0.771135	0.921769	0.759255	0.0541405		ADHD	-0.678674		71-80	0.754392						2	1
2	1	NEUG	0.580482							case_control	Full model	0.567839	0.873996	0.80769	0.940302	0.77543	0.06644		2	1	NEUG	0.376008							case_control	Full model	0.567839	0.847742	0.772009	0.923475	0.759255	0.0541405		BD2+psy	0.585376		71-80	-0.98043						2	1
2	1	NPTX2	-0.683037							case_control	Full model	0.572864	0.875246	0.808933	0.941559	0.77543	0.06644		2	1	NPTX2	-0.525028							case_control	Full model	0.572864	0.850323	0.77383	0.926815	0.759255	0.0541405		CON	0.506297		61-70	-2.03189						2	1
2	1	THY1	0							case_control	Full model	0.577889	0.876496	0.811413	0.941579	0.77543	0.06644		2	1	NfL	0.372026							case_control	Full model	0.577889	0.852903	0.778551	0.927255	0.759255	0.0541405		CON	-1.30651		51-60	3.27997						2	1
2	1	VGF	-0.271254							case_control	Full model	0.582915	0.877708	0.812593	0.942823	0.77543	0.06644		2	1	SYUB	0.407949							case_control	Full model	0.582915	0.853548	0.77833	0.928767	0.759255	0.0541405		BD2+	-0.51393		61-70	0.442575						2	1
2	1	p1433Z	-0.21538							case_control	Full model	0.58794	0.879583	0.815037	0.94413	0.77543	0.06644		2	1	VGF	-0.426218							case_control	Full model	0.58794	0.855484	0.78054	0.930428	0.759255	0.0541405		BD1psy	0.546645		0-50	0.526286						2	1
2	2	ALBQ	-0.25183							case_control	Full model	0.592965	0.882064	0.820493	0.943635	0.77543	0.06644		2	2	CPLX2	0							case_control	Full model	0.592965	0.858065	0.782623	0.933506	0.759255	0.0541405		CON	-1.05752		81-90	0.398243						2	2
2	2	C5	0.760176							case_control	Full model	0.59799	0.882689	0.821033	0.944346	0.77543	0.06644		2	2	CSTN1	-0.0610148							case_control	Full model	0.59799	0.85871	0.782459	0.93496	0.759255	0.0541405		ADHD	0.438142		51-60	-0.104695						2	2
2	2	CSTN1	-0.66053							case_control	Full model	0.603015	0.88392	0.821441	0.9464	0.77543	0.06644		2	2	GDIA	0.146772							case_control	Full model	0.603015	0.859355	0.782863	0.935847	0.759255	0.0541405		BD1psy	1.84849		81-90	0.803399						2	2
2	2	GRIA4	-0.606623							case_control	Full model	0.60804	0.885777	0.824355	0.947198	0.77543	0.06644		2	2	GRIA4	-0.100668							case_control	Full model	0.60804	0.862581	0.787193	0.937968	0.759255	0.0541405		BD1psy	0.878365		61-70	0.922225						2	2
2	2	LAMP1	1.26823							case_control	Full model	0.613065	0.888277	0.828346	0.948207	0.77543	0.06644		2	2	LAMP1	0							case_control	Full model	0.613065	0.862581	0.787193	0.937968	0.759255	0.0541405		CON	0.355387		71-80	-0.535222						2	2
2	2	NEUG	0.587135							case_control	Full model	0.61809	0.89072	0.832261	0.949179	0.77543	0.06644		2	2	NEUG	0							case_control	Full model	0.61809	0.866452	0.791008	0.941895	0.759255	0.0541405		BD2+	1.37955		61-70	0.902636						2	2
2	2	NPTX2	-1.19534							case_control	Full model	0.623116	0.893144	0.835568	0.95072	0.77543	0.06644		2	2	NPTX2	-0.347656							case_control	Full model	0.623116	0.868387	0.79271	0.944064	0.759255	0.0541405		BD1psy	-0.0330443		71-80	1.23852						2	2
2	2	THY1	0.482095							case_control	Full model	0.628141	0.893144	0.835568	0.95072	0.77543	0.06644		2	2	NfL	0.530724							case_control	Full model	0.628141	0.870323	0.795308	0.945337	0.759255	0.0541405		BD1	0.218326		71-80	0.533702						2	2
2	2	VGF	-0.790098							case_control	Full model	0.633166	0.89375	0.835845	0.951655	0.77543	0.06644		2	2	SYUB	0.229334							case_control	Full model	0.633166	0.872903	0.798766	0.947041	0.759255	0.0541405		BD2+	-0.608574		81-90	-0.103088						2	2
2	2	p1433Z	-0.432917							case_control	Full model	0.638191	0.898011	0.842292	0.953731	0.77543	0.06644		2	2	VGF	0							case_control	Full model	0.638191	0.873548	0.798718	0.948379	0.759255	0.0541405		ADHD	1.63523		51-60	-0.575625						2	2
2	3	ALBQ	-0.394313							case_control	Full model	0.643216	0.899242	0.843645	0.95484	0.77543	0.06644		2	3	CPLX2	-0.524601							case_control	Full model	0.643216	0.875484	0.800889	0.950078	0.759255	0.0541405		SCZ	-0.531314		61-70	1.58145						2	3
2	3	C5	0.59362							case_control	Full model	0.648241	0.901117	0.84585	0.956385	0.77543	0.06644		2	3	CSTN1	-0.274624							case_control	Full model	0.648241	0.879355	0.804817	0.953892	0.759255	0.0541405		ADHD	0.747389		61-70	0.942796						2	3
2	3	CSTN1	-0.705249							case_control	Full model	0.653266	0.90233	0.84656	0.958099	0.77543	0.06644		2	3	GDIA	0.481123							case_control	Full model	0.653266	0.879355	0.804817	0.953892	0.759255	0.0541405		CON	0.658964		0-50	2.47965						2	3
2	3	GRIA4	-0.580584							case_control	Full model	0.658291	0.904186	0.848494	0.959877	0.77543	0.06644		2	3	GRIA4	-0.0836147							case_control	Full model	0.658291	0.885161	0.815529	0.954794	0.759255	0.0541405		CON	-0.895142		91-100	0.192395						2	3
2	3	LAMP1	0.796258							case_control	Full model	0.663317	0.904186	0.848494	0.959877	0.77543	0.06644		2	3	LAMP1	0.771036							case_control	Full model	0.663317	0.885161	0.815529	0.954794	0.759255	0.0541405		SCZ+	-0.246599		61-70	-1.09901						2	3
2	3	NEUG	0.790915							case_control	Full model	0.668342	0.91036	0.856064	0.964656	0.77543	0.06644		2	3	NEUG	0.627457							case_control	Full model	0.668342	0.894839	0.825927	0.963751	0.759255	0.0541405		CON	-0.219412		51-60	1.67317						2	3
2	3	NPTX2	-1.0832							case_control	Full model	0.673367	0.91036	0.856064	0.964656	0.77543	0.06644		2	3	NPTX2	-0.812027							case_control	Full model	0.673367	0.894839	0.825927	0.963751	0.759255	0.0541405		ADHD	-1.09901		61-70	1.31933						2	3
2	3	THY1	0.589842							case_control	Full model	0.678392	0.912841	0.861056	0.964626	0.77543	0.06644		2	3	NfL	0.193551							case_control	Full model	0.678392	0.896774	0.826281	0.967268	0.759255	0.0541405		SCZ	1.14546		81-90	2.65225						2	3
2	3	VGF	-0.618005							case_control	Full model	0.683417	0.912841	0.861056	0.964626	0.77543	0.06644		2	3	SYUB	0.407523							case_control	Full model	0.683417	0.89871	0.829123	0.968296	0.759255	0.0541405		BD2+	0.267209		71-80	-1.49886						2	3
2	3	p1433Z	-0.331732							case_control	Full model	0.688442	0.913466	0.861959	0.964973	0.77543	0.06644		2	3	VGF	-0.759807							case_control	Full model	0.688442	0.9	0.830952	0.969048	0.759255	0.0541405		BD2+psy	0.49297		51-60	0.160545						2	3
2	4	ALBQ	-0.571268							case_control	Full model	0.693467	0.914091	0.862484	0.965698	0.77543	0.06644		2	4	CPLX2	-0.444142							case_control	Full model	0.693467	0.901935	0.832364	0.971507	0.759255	0.0541405		BD2+	-0.679623		91-100	0.197421						2	4
2	4	C5	0.735739							case_control	Full model	0.698492	0.914091	0.862484	0.965698	0.77543	0.06644		2	4	CSTN1	-0.427323							case_control	Full model	0.698492	0.901935	0.832364	0.971507	0.759255	0.0541405		CON	-0.985914		51-60	0.0427341						2	4
2	4	CSTN1	-0.584368							case_control	Full model	0.703518	0.917746	0.867097	0.968395	0.77543	0.06644		2	4	GDIA	0.608703							case_control	Full model	0.703518	0.905806	0.836885	0.974728	0.759255	0.0541405		BD2+	-1.23339		51-60	2.17963						2	4
2	4	GRIA4	-0.589614							case_control	Full model	0.708543	0.918977	0.867456	0.970498	0.77543	0.06644		2	4	GRIA4	-0.34211							case_control	Full model	0.708543	0.908387	0.839923	0.976851	0.759255	0.0541405		BD2+	0.9577		0-50	-0.342249						2	4
2	4	LAMP1	0.869791							case_control	Full model	0.713568	0.919602	0.869222	0.969982	0.77543	0.06644		2	4	LAMP1	0.664505							case_control	Full model	0.713568	0.908387	0.839923	0.976851	0.759255	0.0541405		BD1psy	1.07887		51-60	1.81409						2	4
2	4	NEUG	0.823473							case_control	Full model	0.718593	0.920227	0.870219	0.970235	0.77543	0.06644		2	4	NEUG	0.307876							case_control	Full model	0.718593	0.910323	0.843768	0.976877	0.759255	0.0541405		CON	1.73147		61-70	-0.0589651						2	4
2	4	NPTX2	-0.569001							case_control	Full model	0.723618	0.922083	0.870474	0.973692	0.77543	0.06644		2	4	NPTX2	-0.986827							case_control	Full model	0.723618	0.912903	0.847003	0.978803	0.759255	0.0541405		CON	1.66959		61-70	0.566758						2	4
2	4	THY1	0.376961							case_control	Full model	0.728643	0.923333	0.872133	0.974534	0.77543	0.06644		2	4	NfL	0.28301							case_control	Full model	0.728643	0.913548	0.84856	0.978537	0.759255	0.0541405		BD2+	0.456659		71-80	-0.15624						2	4
2	4	VGF	-0.75485							case_control	Full model	0.733668	0.926402	0.872726	0.980077	0.77543	0.06644		2	4	SYUB	0.362399							case_control	Full model	0.733668	0.91871	0.858188	0.979231	0.759255	0.0541405		CON	0.197421		61-70	-2.08194						2	4
2	4	p1433Z	-0.384001							case_control	Full model	0.738693	0.927652	0.873359	0.981944	0.77543	0.06644		2	4	VGF	-0.517555							case_control	Full model	0.738693	0.92	0.859129	0.980871	0.759255	0.0541405		CON	-0.904889		81-90	-0.904791						2	4
3	0	ALBQ	-0.504161							case_control	Full model	0.743719	0.928883	0.875804	0.981961	0.77543	0.06644		3	0	CPLX2	-0.700613							case_control	Full model	0.743719	0.921935	0.860422	0.983449	0.759255	0.0541405		CON	-0.876132		0-50	0.383602						3	0
3	0	C5	0.703595							case_control	Full model	0.748744	0.928883	0.875804	0.981961	0.77543	0.06644		3	0	CSTN1	-0.382195							case_control	Full model	0.748744	0.921935	0.860422	0.983449	0.759255	0.0541405		BD1psy	-0.0111689		91-100	-0.0143049						3	0
3	0	CSTN1	-0.654601							case_control	Full model	0.753769	0.929489	0.876823	0.982155	0.77543	0.06644		3	0	GDIA	0.543808							case_control	Full model	0.753769	0.924516	0.862823	0.986209	0.759255	0.0541405		CON	-0.755992		51-60	0.919244						3	0
3	0	GRIA4	-0.512086							case_control	Full model	0.758794	0.932557	0.878936	0.986177	0.77543	0.06644		3	0	GRIA4	-0.516609							case_control	Full model	0.758794	0.927742	0.866759	0.988725	0.759255	0.0541405		SCZ+	0.293473		81-90	1.33894						3	0
3	0	LAMP1	1.10981							case_control	Full model	0.763819	0.933182	0.879692	0.986671	0.77543	0.06644		3	0	LAMP1	0.406757							case_control	Full model	0.763819	0.928387	0.8682	0.988574	0.759255	0.0541405		BD1psy	0.88106		61-70	1.60128						3	0
3	0	NEUG	0.902681							case_control	Full model	0.768844	0.939356	0.891991	0.986722	0.77543	0.06644		3	0	NEUG	0.0439017							case_control	Full model	0.768844	0.930323	0.870111	0.990534	0.759255	0.0541405		SCZ+	1.61895		81-90	-0.0620363						3	0
3	0	NPTX2	-0.929617							case_control	Full model	0.773869	0.939962	0.892798	0.987126	0.77543	0.06644		3	0	NPTX2	-0.575439							case_control	Full model	0.773869	0.934839	0.883321	0.986357	0.759255	0.0541405		BD2+	-0.748514		61-70	0.937373						3	0
3	0	THY1	0							case_control	Full model	0.778894	0.940568	0.892823	0.988313	0.77543	0.06644		3	0	NfL	0.141406							case_control	Full model	0.778894	0.935484	0.884168	0.9868	0.759255	0.0541405		CON	0.184909		91-100	1.13194						3	0
3	0	VGF	-0.36075							case_control	Full model	0.78392	0.941193	0.893703	0.988683	0.77543	0.06644		3	0	SYUB	0.404372							case_control	Full model	0.78392	0.93871	0.887291	0.990129	0.759255	0.0541405		BD2+	-2.12055		51-60	0.0481291						3	0
3	0	p1433Z	-0.250169							case_control	Full model	0.788945	0.941193	0.893703	0.988683	0.77543	0.06644		3	0	VGF	-0.35158							case_control	Full model	0.788945	0.940645	0.88877	0.992521	0.759255	0.0541405		BD1psy	2.81095		71-80	1.27131						3	0
3	1	ALBQ	-0.174684							case_control	Full model	0.79397	0.941818	0.895016	0.98862	0.77543	0.06644		3	1	CPLX2	-0.347377							case_control	Full model	0.79397	0.942581	0.891145	0.994016	0.759255	0.0541405		ADHD	0.752056		51-60	0.857122						3	1
3	1	C5	0.513586							case_control	Full model	0.798995	0.941818	0.895016	0.98862	0.77543	0.06644		3	1	CSTN1	-0.603337							case_control	Full model	0.798995	0.942581	0.891145	0.994016	0.759255	0.0541405		SCZ	0.330024		51-60	0.825641						3	1
3	1	CSTN1	-0.905984							case_control	Full model	0.80402	0.945549	0.901472	0.989627	0.77543	0.06644		3	1	GDIA	0.497737							case_control	Full model	0.80402	0.943871	0.89305	0.994692	0.759255	0.0541405		SCZ+	1.45284		51-60	1.42878						3	1
3	1	GRIA4	-0.541581							case_control	Full model	0.809045	0.94803	0.905402	0.990659	0.77543	0.06644		3	1	GRIA4	-0.633881							case_control	Full model	0.809045	0.947742	0.901251	0.994233	0.759255	0.0541405		SCZ+	2.63156		71-80	-0.747635						3	1
3	1	LAMP1	1.20043							case_control	Full model	0.81407	0.94803	0.905402	0.990659	0.77543	0.06644		3	1	LAMP1	0.643832							case_control	Full model	0.81407	0.948387	0.901846	0.994929	0.759255	0.0541405		BD1psy	2.18077		81-90	0.184909						3	1
3	1	NEUG	0.832714							case_control	Full model	0.819095	0.948655	0.906424	0.990886	0.77543	0.06644		3	1	NEUG	0.272469							case_control	Full model	0.819095	0.950323	0.903232	0.997413	0.759255	0.0541405		SCZ+	-0.296399		0-50	-0.576613						3	1
3	1	NPTX2	-1.19042							case_control	Full model	0.824121	0.949905	0.908995	0.990816	0.77543	0.06644		3	1	NPTX2	-0.870479							case_control	Full model	0.824121	0.950323	0.903232	0.997413	0.759255	0.0541405		CON	0.409674		91-100	-0.120721						3	1
3	1	THY1	0.578065							case_control	Full model	0.829146	0.949905	0.908995	0.990816	0.77543	0.06644		3	1	NfL	0.378663							case_control	Full model	0.829146	0.953548	0.910733	0.996363	0.759255	0.0541405		CON	-1.40653		61-70	0.880784						3	1
3	1	VGF	-0.282094							case_control	Full model	0.834171	0.954242	0.913576	0.994909	0.77543	0.06644		3	1	SYUB	0.982667							case_control	Full model	0.834171	0.957419	0.915975	0.998863	0.759255	0.0541405		CON	-0.18001		61-70	-0.325451						3	1
3	1	p1433Z	-0.383371							case_control	Full model	0.839196	0.95733	0.918814	0.995845	0.77543	0.06644		3	1	VGF	-0.558796							case_control	Full model	0.839196	0.95871	0.916959	1	0.759255	0.0541405		BD2+	-0.308845		71-80	0.124258						3	1
3	2	ALBQ	-0.243126							case_control	Full model	0.844221	0.960379	0.921717	0.99904	0.77543	0.06644		3	2	CPLX2	-0.862149							case_control	Full model	0.844221	0.96	0.917986	1	0.759255	0.0541405		BD2+psy	0.566758		81-90	-0.748514						3	2
3	2	C5	0.614905							case_control	Full model	0.849246	0.960985	0.922911	0.999059	0.77543	0.06644		3	2	CSTN1	-1.03854							case_control	Full model	0.849246	0.963871	0.926638	1	0.759255	0.0541405		SCZ	1.00553		71-80	0.14589						3	2
3	2	CSTN1	-0.753652							case_control	Full model	0.854271	0.960985	0.922911	0.999059	0.77543	0.06644		3	2	GDIA	1.13146							case_control	Full model	0.854271	0.964516	0.927506	1	0.759255	0.0541405		CON	-0.120721		71-80	-0.533963						3	2
3	2	GRIA4	-0.39819							case_control	Full model	0.859296	0.96286	0.924705	1	0.77543	0.06644		3	2	GRIA4	-0.531257							case_control	Full model	0.859296	0.965806	0.93107	1	0.759255	0.0541405		SCZ+	-0.463227		81-90	-1.30651						3	2
3	2	LAMP1	0.837715							case_control	Full model	0.864322	0.964735	0.927119	1	0.77543	0.06644		3	2	LAMP1	0.876114							case_control	Full model	0.864322	0.969032	0.937132	1	0.759255	0.0541405		CON	3.41124		71-80	2.5014						3	2
3	2	NEUG	0.629188							case_control	Full model	0.869347	0.966572	0.929035	1	0.77543	0.06644		3	2	NEUG	0.589537							case_control	Full model	0.869347	0.970968	0.940227	1	0.759255	0.0541405		SCZ+	0.10669		51-60	0.495558						3	2
3	2	NPTX2	-1.00832							case_control	Full model	0.874372	0.969034	0.933585	1	0.77543	0.06644		3	2	NPTX2	-1.44895							case_control	Full model	0.874372	0.971613	0.941296	1	0.759255	0.0541405		SCZ+	1.49927		51-60	-0.129225						3	2
3	2	THY1	0.781647							case_control	Full model	0.879397	0.969034	0.933585	1	0.77543	0.06644		3	2	NfL	0.361388							case_control	Full model	0.879397	0.974194	0.943626	1	0.759255	0.0541405		BD2+	0.929807		51-60	2.81095						3	2
3	2	VGF	-0.992964							case_control	Full model	0.884422	0.969659	0.935074	1	0.77543	0.06644		3	2	SYUB	0.6813							case_control	Full model	0.884422	0.975484	0.948174	1	0.759255	0.0541405		BD2+	1.91003		71-80	-1.40738						3	2
3	2	p1433Z	-0.555566							case_control	Full model	0.889447	0.969659	0.935074	1	0.77543	0.06644		3	2	VGF	-0.885223							case_control	Full model	0.889447	0.978065	0.95164	1	0.759255	0.0541405		CON	-0.503651		61-70	0.818902						3	2
3	3	ALBQ	-0.493449							case_control	Full model	0.894472	0.972083	0.939828	1	0.77543	0.06644		3	3	CPLX2	0							case_control	Full model	0.894472	0.98	0.954852	1	0.759255	0.0541405		BD2+	-0.957085		51-60	-0.820024						3	3
3	3	C5	0.628383							case_control	Full model	0.899497	0.973333	0.943823	1	0.77543	0.06644		3	3	CSTN1	-0.233248							case_control	Full model	0.899497	0.980645	0.955404	1	0.759255	0.0541405		BD1	1.58145		61-70	2.41653						3	3
3	3	CSTN1	-0.402134							case_control	Full model	0.904523	0.976402	0.946491	1	0.77543	0.06644		3	3	GDIA	0.373184							case_control	Full model	0.904523	0.982581	0.958894	1	0.759255	0.0541405		BD1psy	0.691244		71-80	-0.327558						3	3
3	3	GRIA4	-0.446879							case_control	Full model	0.909548	0.978277	0.948583	1	0.77543	0.06644		3	3	GRIA4	-0.219037							case_control	Full model	0.909548	0.985161	0.962389	1	0.759255	0.0541405		CON	-2.00754		61-70	0.495021						3	3
3	3	LAMP1	0.875264							case_control	Full model	0.914573	0.980152	0.950127	1	0.77543	0.06644		3	3	LAMP1	0.112852							case_control	Full model	0.914573	0.985161	0.962389	1	0.759255	0.0541405		BD1psy	1.43098		61-70	-2.12055						3	3
3	3	NEUG	0.966676							case_control	Full model	0.919598	0.981402	0.951225	1	0.77543	0.06644		3	3	NEUG	0.529268							case_control	Full model	0.919598	0.985161	0.962389	1	0.759255	0.0541405		CON	-0.103088		61-70	-1.80192						3	3
3	3	NPTX2	-0.655028							case_control	Full model	0.924623	0.983864	0.956232	1	0.77543	0.06644		3	3	NPTX2	-0.753894							case_control	Full model	0.924623	0.987097	0.966488	1	0.759255	0.0541405		CON	1.4506		61-70	-0.296373						3	3
3	3	THY1	0.403319							case_control	Full model	0.929648	0.984489	0.958334	1	0.77543	0.06644		3	3	NfL	0.455639							case_control	Full model	0.929648	0.987097	0.966488	1	0.759255	0.0541405		SCZ+	-0.220129		61-70	1.03379						3	3
3	3	VGF	-0.699439							case_control	Full model	0.934673	0.986364	0.961862	1	0.77543	0.06644		3	3	SYUB	0.35854							case_control	Full model	0.934673	0.989032	0.969909	1	0.759255	0.0541405		BD2+	1.67234		71-80	-0.18001						3	3
3	3	p1433Z	-0.303826							case_control	Full model	0.939698	0.988826	0.965471	1	0.77543	0.06644		3	3	VGF	-0.344711							case_control	Full model	0.939698	0.989677	0.970744	1	0.759255	0.0541405		CON	0.269656		51-60	0.305296						3	3
3	4	ALBQ	-0.225448							case_control	Full model	0.944724	0.989432	0.966191	1	0.77543	0.06644		3	4	CPLX2	-0.803723							case_control	Full model	0.944724	0.990323	0.971604	1	0.759255	0.0541405		BD1psy	2.10072		61-70	1.46453						3	4
3	4	C5	0.557385							case_control	Full model	0.949749	0.990663	0.967718	1	0.77543	0.06644		3	4	CSTN1	-0.579318							case_control	Full model	0.949749	0.991613	0.974606	1	0.759255	0.0541405		BD2+psy	-1.49886		71-80	1.46831						3	4
3	4	CSTN1	-0.404319							case_control	Full model	0.954774	0.991288	0.96942	1	0.77543	0.06644		3	4	GDIA	0.845543							case_control	Full model	0.954774	0.991613	0.974606	1	0.759255	0.0541405		ADHD	0.48315		71-80	-1.58234						3	4
3	4	GRIA4	-0.627887							case_control	Full model	0.959799	0.991288	0.96942	1	0.77543	0.06644		3	4	GRIA4	-0.212317							case_control	Full model	0.959799	0.991613	0.974606	1	0.759255	0.0541405		BD2+	-1.26075		91-100	1.25139						3	4
3	4	LAMP1	0.993866							case_control	Full model	0.964824	0.991913	0.970257	1	0.77543	0.06644		3	4	LAMP1	0.849556							case_control	Full model	0.964824	0.994194	0.98008	1	0.759255	0.0541405		SCZ+	2.69707		61-70	0.675344						3	4
3	4	NEUG	0.677661							case_control	Full model	0.969849	0.993163	0.971993	1	0.77543	0.06644		3	4	NEUG	0.845743							case_control	Full model	0.969849	0.994839	0.982893	1	0.759255	0.0541405		CON	0.657881		71-80	1.57173						3	4
3	4	NPTX2	-0.725653							case_control	Full model	0.974874	0.9975	0.98686	1	0.77543	0.06644		3	4	NPTX2	-0.649462							case_control	Full model	0.974874	0.994839	0.982893	1	0.759255	0.0541405		SCZ+	1.04683		61-70	-0.652135						3	4
3	4	THY1	0.395768							case_control	Full model	0.979899	0.998125	0.988324	1	0.77543	0.06644		3	4	NfL	0.486555							case_control	Full model	0.979899	0.994839	0.982893	1	0.759255	0.0541405		CON	-0.482223		51-60	-0.79713						3	4
3	4	VGF	-0.584065							case_control	Full model	0.984925	0.998125	0.988324	1	0.77543	0.06644		3	4	SYUB	0.171347							case_control	Full model	0.984925	0.994839	0.982893	1	0.759255	0.0541405		BD1psy	2.8968		61-70	-0.456831						3	4
3	4	p1433Z	-0.395706							case_control	Full model	0.98995	0.998125	0.988324	1	0.77543	0.06644		3	4	VGF	-0.80995							case_control	Full model	0.98995	0.994839	0.982893	1	0.759255	0.0541405		BD1	-0.311664		71-80	0.0659758						3	4
4	0	ALBQ	-0.0606674							case_control	Full model	0.994975	0.998125	0.988324	1	0.77543	0.06644		4	0	CPLX2	-0.81647							case_control	Full model	0.994975	0.994839	0.982893	1	0.759255	0.0541405		CON	-1.42043		51-60	-0.2519						4	0
4	0	C5	0.0895869							case_control	Full model	1	1	1	1	0.77543	0.06644		4	0	CSTN1	-0.526049							case_control	Full model	1	1	1	1	0.759255	0.0541405		BD2+	1.92698		0-50	-0.132636						4	0
4	0	CSTN1	-0.472286							case_control	LAMP1-NPTX2	0	0			0.757263			4	0	GDIA	0.481157							case_control	LAMP1-NPTX2	0	0			0.776817			BD2+	0.497423		61-70	0.418144						4	0
4	0	GRIA4	-0.298392							case_control	LAMP1-NPTX2	0	0.00617284			0.757263			4	0	GRIA4	-0.0205857							case_control	LAMP1-NPTX2	0	0.00645161			0.776817			CON	0.0220976		71-80	2.69707						4	0
4	0	LAMP1	0.912993							case_control	LAMP1-NPTX2	0	0.0123457			0.757263			4	0	LAMP1	0.54232							case_control	LAMP1-NPTX2	0	0.0129032			0.776817			CON	0.398243		91-100	0.516617						4	0
4	0	NEUG	0.367155							case_control	LAMP1-NPTX2	0.00598802	0.0123457			0.757263			4	0	NEUG	0.629817							case_control	LAMP1-NPTX2	0.00666667	0.0129032			0.776817			CON	-0.938115		61-70	0.88106						4	0
4	0	NPTX2	-0.76934							case_control	LAMP1-NPTX2	0.00598802	0.0185185			0.757263			4	0	NPTX2	-0.802792							case_control	LAMP1-NPTX2	0.00666667	0.0451613			0.776817			BD2+	-1.3561		91-100	0.102618						4	0
4	0	THY1	0							case_control	LAMP1-NPTX2	0.011976	0.0185185			0.757263			4	0	NfL	0.28367							case_control	LAMP1-NPTX2	0.0133333	0.0451613			0.776817			BD2+	1.07449		71-80	1.54892						4	0
4	0	VGF	-0.155285							case_control	LAMP1-NPTX2	0.011976	0.037037			0.757263			4	0	SYUB	0.395474							case_control	LAMP1-NPTX2	0.0133333	0.0774194			0.776817			BD2+	-1.19469		71-80	-0.332565						4	0
4	0	p1433Z	0							case_control	LAMP1-NPTX2	0.0179641	0.037037			0.757263			4	0	VGF	-0.598906							case_control	LAMP1-NPTX2	0.02	0.0774194			0.776817			BD1psy	0.356305		71-80	-0.50267						4	0
4	1	ALBQ	-0.474946							case_control	LAMP1-NPTX2	0.0179641	0.0740741			0.757263			4	1	CPLX2	-0.0146489							case_control	LAMP1-NPTX2	0.02	0.167742			0.776817			CON	1.51276		51-60	0.192693						4	1
4	1	C5	0.706427							case_control	LAMP1-NPTX2	0.0239521	0.0740741			0.757263			4	1	CSTN1	-0.355446							case_control	LAMP1-NPTX2	0.0266667	0.167742			0.776817			ADHD	1.01867		0-50	2.43067						4	1
4	1	CSTN1	-0.696533							case_control	LAMP1-NPTX2	0.0239521	0.216049			0.757263			4	1	GDIA	0.308881							case_control	LAMP1-NPTX2	0.0266667	0.187097			0.776817			CON	-1.31727		91-100	-0.219412						4	1
4	1	GRIA4	-0.64102							case_control	LAMP1-NPTX2	0.0299401	0.216049			0.757263			4	1	GRIA4	-0.273589							case_control	LAMP1-NPTX2	0.0333333	0.187097			0.776817			ADHD	1.05295		71-80	1.78247						4	1
4	1	LAMP1	0.989219							case_control	LAMP1-NPTX2	0.0299401	0.222222			0.757263			4	1	LAMP1	0.133505							case_control	LAMP1-NPTX2	0.0333333	0.232258			0.776817			BD1	-1.25409		51-60	2.55931						4	1
4	1	NEUG	0.920011							case_control	LAMP1-NPTX2	0.0359281	0.222222			0.757263			4	1	NEUG	0.0853538							case_control	LAMP1-NPTX2	0.06	0.232258			0.776817			BD1psy	0.23194		71-80	0.188828						4	1
4	1	NPTX2	-0.809959							case_control	LAMP1-NPTX2	0.0359281	0.228395			0.757263			4	1	NPTX2	-0.611692							case_control	LAMP1-NPTX2	0.06	0.258065			0.776817			BD2+	-0.462074		61-70	1.46129						4	1
4	1	THY1	0.770343							case_control	LAMP1-NPTX2	0.0419162	0.228395			0.757263			4	1	NfL	0.396101							case_control	LAMP1-NPTX2	0.0666667	0.258065			0.776817			BD2+	-1.43584		61-70	0.432043						4	1
4	1	VGF	-0.9832							case_control	LAMP1-NPTX2	0.0419162	0.253086			0.757263			4	1	SYUB	0.29404							case_control	LAMP1-NPTX2	0.0666667	0.270968			0.776817			CON	-1.58234		71-80	0.483825						4	1
4	1	p1433Z	-0.373472							case_control	LAMP1-NPTX2	0.0538922	0.253086			0.757263			4	1	VGF	-0.067023							case_control	LAMP1-NPTX2	0.0733333	0.270968			0.776817			CON	-1.44555		81-90	0.10559						4	1
4	2	ALBQ	-0.401162							case_control	LAMP1-NPTX2	0.0538922	0.259259			0.757263			4	2	CPLX2	-1.20703							case_control	LAMP1-NPTX2	0.0733333	0.290323			0.776817			BD2+	0.726329		61-70	1.3234						4	2
4	2	C5	0.705402							case_control	LAMP1-NPTX2	0.0718563	0.259259			0.757263			4	2	CSTN1	-1.12425							case_control	LAMP1-NPTX2	0.08	0.290323			0.776817			CON	-1.16387		0-50	0.597445						4	2
4	2	CSTN1	-0.87341							case_control	LAMP1-NPTX2	0.0718563	0.265432			0.757263			4	2	GDIA	0.923815							case_control	LAMP1-NPTX2	0.08	0.367742			0.776817			SCZ	1.20857		51-60	0.821257						4	2
4	2	GRIA4	-0.432524							case_control	LAMP1-NPTX2	0.0838323	0.265432			0.757263			4	2	GRIA4	-0.687106							case_control	LAMP1-NPTX2	0.0933333	0.367742			0.776817			CON	0.791672		91-100	0.162331						4	2
4	2	LAMP1	1.12156							case_control	LAMP1-NPTX2	0.0838323	0.290123			0.757263			4	2	LAMP1	0.503236							case_control	LAMP1-NPTX2	0.0933333	0.412903			0.776817			BD2+	0.662879		81-90	0.873336						4	2
4	2	NEUG	1.30097							case_control	LAMP1-NPTX2	0.0898204	0.290123			0.757263			4	2	NEUG	0.55853							case_control	LAMP1-NPTX2	0.1	0.412903			0.776817			CON	0.14832		61-70	2.46272						4	2
4	2	NPTX2	-1.16454							case_control	LAMP1-NPTX2	0.0898204	0.302469			0.757263			4	2	NPTX2	-1.28877							case_control	LAMP1-NPTX2	0.1	0.425806			0.776817			ADHD	-0.125971		61-70	-1.99132						4	2
4	2	THY1	0.596162							case_control	LAMP1-NPTX2	0.0958084	0.302469			0.757263			4	2	NfL	0.365606							case_control	LAMP1-NPTX2	0.106667	0.425806			0.776817			BD1psy	2.03416		51-60	0.196494						4	2
4	2	VGF	-1.14244							case_control	LAMP1-NPTX2	0.0958084	0.308642			0.757263			4	2	SYUB	0.743792							case_control	LAMP1-NPTX2	0.106667	0.432258			0.776817			BD1psy	1.40137		91-100	0.426075						4	2
4	2	p1433Z	-0.57998							case_control	LAMP1-NPTX2	0.101796	0.308642			0.757263			4	2	VGF	-0.852154							case_control	LAMP1-NPTX2	0.12	0.432258			0.776817			BD1	-0.271126		51-60	0.295814						4	2
4	3	ALBQ	-0.539937							case_control	LAMP1-NPTX2	0.101796	0.320988			0.757263			4	3	CPLX2	-0.411243							case_control	LAMP1-NPTX2	0.12	0.451613			0.776817			SCZ	0.646045		0-50	1.1879						4	3
4	3	C5	0.676962							case_control	LAMP1-NPTX2	0.107784	0.320988			0.757263			4	3	CSTN1	-0.645954							case_control	LAMP1-NPTX2	0.126667	0.451613			0.776817			BD1psy	1.81409		51-60	-0.463227						4	3
4	3	CSTN1	-0.398362							case_control	LAMP1-NPTX2	0.107784	0.358025			0.757263			4	3	GDIA	1.23889							case_control	LAMP1-NPTX2	0.126667	0.483871			0.776817			BD2+	-0.721779		71-80	-1.26075						4	3
4	3	GRIA4	-0.58186							case_control	LAMP1-NPTX2	0.11976	0.358025			0.757263			4	3	GRIA4	-0.566183							case_control	LAMP1-NPTX2	0.133333	0.483871			0.776817			CON	-0.391676		51-60	-0.462074						4	3
4	3	LAMP1	0.790428							case_control	LAMP1-NPTX2	0.11976	0.41358			0.757263			4	3	LAMP1	0.898076							case_control	LAMP1-NPTX2	0.133333	0.490323			0.776817			CON	-0.0489459		51-60	0.766759						4	3
4	3	NEUG	0.550501							case_control	LAMP1-NPTX2	0.125749	0.41358			0.757263			4	3	NEUG	0.803204							case_control	LAMP1-NPTX2	0.146667	0.490323			0.776817			BD2+	3.41143		61-70	2.40785						4	3
4	3	NPTX2	-0.507777							case_control	LAMP1-NPTX2	0.125749	0.419753			0.757263			4	3	NPTX2	-0.998042							case_control	LAMP1-NPTX2	0.146667	0.503226			0.776817			CON	1.54015		61-70	2.03416						4	3
4	3	THY1	0.918958							case_control	LAMP1-NPTX2	0.131737	0.419753			0.757263			4	3	NfL	0.307568							case_control	LAMP1-NPTX2	0.153333	0.503226			0.776817			BD1psy	1.56665		51-60	1.336						4	3
4	3	VGF	-0.640871							case_control	LAMP1-NPTX2	0.131737	0.425926			0.757263			4	3	SYUB	0.52442							case_control	LAMP1-NPTX2	0.153333	0.541935			0.776817			BD1psy	1.61196		71-80	-1.30117						4	3
4	3	p1433Z	-0.488679							case_control	LAMP1-NPTX2	0.143713	0.425926			0.757263			4	3	VGF	-0.622793							case_control	LAMP1-NPTX2	0.16	0.541935			0.776817			BD2+	-1.16258		71-80	0.435546						4	3
4	4	ALBQ	-0.260039							case_control	LAMP1-NPTX2	0.143713	0.444444			0.757263			4	4	CPLX2	-1.05017							case_control	LAMP1-NPTX2	0.16	0.567742			0.776817			ADHD	1.92004		51-60	1.77365						4	4
4	4	C5	0.756054							case_control	LAMP1-NPTX2	0.149701	0.444444			0.757263			4	4	CSTN1	-0.376023							case_control	LAMP1-NPTX2	0.166667	0.567742			0.776817			BD2+	0.540061		81-90	1.15437						4	4
4	4	CSTN1	-0.465497							case_control	LAMP1-NPTX2	0.149701	0.481481			0.757263			4	4	GDIA	0.669663							case_control	LAMP1-NPTX2	0.166667	0.574194			0.776817			BD2+psy	0.68159		51-60	0.908592						4	4
4	4	GRIA4	-0.572858							case_control	LAMP1-NPTX2	0.173653	0.481481			0.757263			4	4	GRIA4	-0.659663							case_control	LAMP1-NPTX2	0.173333	0.574194			0.776817			CON	-0.533963		61-70	-0.571344						4	4
4	4	LAMP1	1.01493							case_control	LAMP1-NPTX2	0.173653	0.518519			0.757263			4	4	LAMP1	0.815435							case_control	LAMP1-NPTX2	0.173333	0.587097			0.776817			BD2+	0.381816		51-60	-0.00172584						4	4
4	4	NEUG	0.684729							case_control	LAMP1-NPTX2	0.179641	0.518519			0.757263			4	4	NEUG	0.606605							case_control	LAMP1-NPTX2	0.18	0.587097			0.776817			BD2+	-0.131837		61-70	3.20407						4	4
4	4	NPTX2	-0.89712							case_control	LAMP1-NPTX2	0.179641	0.54321			0.757263			4	4	NPTX2	-0.886447							case_control	LAMP1-NPTX2	0.18	0.6			0.776817			BD2+	0.0510223		81-90	0.512159						4	4
4	4	THY1	0							case_control	LAMP1-NPTX2	0.185629	0.54321			0.757263			4	4	NfL	0.401636							case_control	LAMP1-NPTX2	0.193333	0.6			0.776817			BD1	-0.386524		91-100	-0.764979						4	4
4	4	VGF	-0.178007							case_control	LAMP1-NPTX2	0.185629	0.549383			0.757263			4	4	SYUB	0.886489							case_control	LAMP1-NPTX2	0.193333	0.612903			0.776817			BD1psy	-2.08194		0-50	0.89098						4	4
4	4	p1433Z	-0.415032							case_control	LAMP1-NPTX2	0.191617	0.549383			0.757263			4	4	VGF	-1.65599							case_control	LAMP1-NPTX2	0.206667	0.612903			0.776817			CON	-0.334134		71-80	1.31587						4	4
5	0	ALBQ	-0.322051							case_control	LAMP1-NPTX2	0.191617	0.561728			0.757263			5	0	CPLX2	0							case_control	LAMP1-NPTX2	0.206667	0.619355			0.776817			CON	-1.29299		81-90	-0.644522						5	0
5	0	C5	0.657068							case_control	LAMP1-NPTX2	0.197605	0.561728			0.757263			5	0	CSTN1	-0.503991							case_control	LAMP1-NPTX2	0.213333	0.619355			0.776817			BD2+	0.818902		51-60	-0.140915						5	0
5	0	CSTN1	-0.488905							case_control	LAMP1-NPTX2	0.197605	0.574074			0.757263			5	0	GDIA	0.485319							case_control	LAMP1-NPTX2	0.213333	0.632258			0.776817			BD2+	-0.820024		81-90	0.298478						5	0
5	0	GRIA4	-0.566736							case_control	LAMP1-NPTX2	0.221557	0.574074			0.757263			5	0	GRIA4	-0.301476							case_control	LAMP1-NPTX2	0.226667	0.632258			0.776817			SCZ	1.01585		51-60	1.63523						5	0
5	0	LAMP1	1.38469							case_control	LAMP1-NPTX2	0.221557	0.598765			0.757263			5	0	LAMP1	0.381765							case_control	LAMP1-NPTX2	0.226667	0.63871			0.776817			BD1	0.942796		71-80	1.54015						5	0
5	0	NEUG	0.927452							case_control	LAMP1-NPTX2	0.239521	0.598765			0.757263			5	0	NEUG	0							case_control	LAMP1-NPTX2	0.233333	0.63871			0.776817			CON	-0.131303		61-70	-0.62778						5	0
5	0	NPTX2	-0.942399							case_control	LAMP1-NPTX2	0.239521	0.604938			0.757263			5	0	NPTX2	-0.394693							case_control	LAMP1-NPTX2	0.233333	0.645161			0.776817			BD2+	-0.129225		61-70	0.243397						5	0
5	0	THY1	0.430625							case_control	LAMP1-NPTX2	0.245509	0.604938			0.757263			5	0	NfL	0.430259							case_control	LAMP1-NPTX2	0.24	0.645161			0.776817			BD2+	-0.150713		61-70	0.501948						5	0
5	0	VGF	-0.571335							case_control	LAMP1-NPTX2	0.245509	0.654321			0.757263			5	0	SYUB	0.380711							case_control	LAMP1-NPTX2	0.24	0.651613			0.776817			BD1	-0.467887		51-60	1.47465						5	0
5	0	p1433Z	-0.405975							case_control	LAMP1-NPTX2	0.269461	0.654321			0.757263			5	0	VGF	0							case_control	LAMP1-NPTX2	0.253333	0.651613			0.776817			CON	0.331248		0-50	3.45046						5	0
5	1	ALBQ	-0.432738							case_control	LAMP1-NPTX2	0.269461	0.660494			0.757263			5	1	CPLX2	-0.0475698							case_control	LAMP1-NPTX2	0.253333	0.683871			0.776817			BD1psy	1.81512		71-80	-1.02784						5	1
5	1	C5	0.53924							case_control	LAMP1-NPTX2	0.281437	0.660494			0.757263			5	1	CSTN1	-0.502964							case_control	LAMP1-NPTX2	0.26	0.683871			0.776817			BD1psy	1.18979		71-80	-0.434544						5	1
5	1	CSTN1	-0.289686							case_control	LAMP1-NPTX2	0.281437	0.685185			0.757263			5	1	GDIA	0.466781							case_control	LAMP1-NPTX2	0.26	0.690323			0.776817			BD1psy	0.100029		81-90	-0.72933						5	1
5	1	GRIA4	-0.338322							case_control	LAMP1-NPTX2	0.293413	0.685185			0.757263			5	1	GRIA4	-0.45936							case_control	LAMP1-NPTX2	0.266667	0.690323			0.776817			BD1	1.23852		71-80	-0.294872						5	1
5	1	LAMP1	0.940238							case_control	LAMP1-NPTX2	0.293413	0.691358			0.757263			5	1	LAMP1	0.573854							case_control	LAMP1-NPTX2	0.266667	0.696774			0.776817			SCZ+	1.84565		61-70	0.520303						5	1
5	1	NEUG	0.579654							case_control	LAMP1-NPTX2	0.317365	0.691358			0.757263			5	1	NEUG	0							case_control	LAMP1-NPTX2	0.28	0.696774			0.776817			SCZ	1.00775		71-80	0.691244						5	1
5	1	NPTX2	-0.894291							case_control	LAMP1-NPTX2	0.317365	0.703704			0.757263			5	1	NPTX2	-0.490741							case_control	LAMP1-NPTX2	0.28	0.703226			0.776817			BD2+psy	0.00850562		71-80	-0.755992						5	1
5	1	THY1	0.147874							case_control	LAMP1-NPTX2	0.329341	0.703704			0.757263			5	1	NfL	0.316865							case_control	LAMP1-NPTX2	0.3	0.703226			0.776817			ADHD	1.78247		71-80	-0.389689						5	1
5	1	VGF	-0.314789							case_control	LAMP1-NPTX2	0.329341	0.709877			0.757263			5	1	SYUB	0.46457							case_control	LAMP1-NPTX2	0.3	0.722581			0.776817			BD2+	1.42781		71-80	0.223662						5	1
5	1	p1433Z	-0.237857							case_control	LAMP1-NPTX2	0.335329	0.709877			0.757263			5	1	VGF	-0.0696485							case_control	LAMP1-NPTX2	0.306667	0.722581			0.776817			ADHD	0.442575		81-90	0.735599						5	1
5	2	ALBQ	-0.164433							case_control	LAMP1-NPTX2	0.335329	0.716049			0.757263			5	2	CPLX2	-0.164358							case_control	LAMP1-NPTX2	0.306667	0.729032			0.776817			BD1	0.803399		71-80	-1.40653						5	2
5	2	C5	0.335696							case_control	LAMP1-NPTX2	0.341317	0.716049			0.757263			5	2	CSTN1	-0.229615							case_control	LAMP1-NPTX2	0.306667	0.741935			0.776817			BD2+	0.919244		61-70	1.84849						5	2
5	2	CSTN1	-0.569254							case_control	LAMP1-NPTX2	0.341317	0.722222			0.757263			5	2	GDIA	0.547833							case_control	LAMP1-NPTX2	0.313333	0.741935			0.776817			CON	0.292866		51-60	0.100029						5	2
5	2	GRIA4	-0.232069							case_control	LAMP1-NPTX2	0.359281	0.722222			0.757263			5	2	GRIA4	-0.200714							case_control	LAMP1-NPTX2	0.313333	0.748387			0.776817			BD1	0.495021		61-70	-0.701255						5	2
5	2	LAMP1	0.780674							case_control	LAMP1-NPTX2	0.359281	0.734568			0.757263			5	2	LAMP1	0.348155							case_control	LAMP1-NPTX2	0.32	0.748387			0.776817			BD1	-0.104695		61-70	-0.435236						5	2
5	2	NEUG	0.669681							case_control	LAMP1-NPTX2	0.371257	0.734568			0.757263			5	2	NEUG	0.618818							case_control	LAMP1-NPTX2	0.32	0.754839			0.776817			ADHD	-1.05041		71-80	1.59563						5	2
5	2	NPTX2	-0.719562							case_control	LAMP1-NPTX2	0.371257	0.753086			0.757263			5	2	NPTX2	-0.902929							case_control	LAMP1-NPTX2	0.326667	0.754839			0.776817			CON	0.735599		0-50	1.77154						5	2
5	2	THY1	0.168903							case_control	LAMP1-NPTX2	0.389222	0.753086			0.757263			5	2	NfL	0.323153							case_control	LAMP1-NPTX2	0.326667	0.774194			0.776817			BD2+	0.483825		51-60	0.505709						5	2
5	2	VGF	-0.346153							case_control	LAMP1-NPTX2	0.389222	0.765432			0.757263			5	2	SYUB	0.761074							case_control	LAMP1-NPTX2	0.346667	0.774194			0.776817			ADHD	-0.810645		61-70	-1.43584						5	2
5	2	p1433Z	-0.282369							case_control	LAMP1-NPTX2	0.407186	0.765432			0.757263			5	2	VGF	-0.835168							case_control	LAMP1-NPTX2	0.346667	0.780645			0.776817			ADHD	-1.4771		61-70	1.07449						5	2
5	3	ALBQ	-0.331425							case_control	LAMP1-NPTX2	0.407186	0.777778			0.757263			5	3	CPLX2	-1.32339							case_control	LAMP1-NPTX2	0.36	0.780645			0.776817			BD2+	-1.60539		81-90	0.125702						5	3
5	3	C5	0.525973							case_control	LAMP1-NPTX2	0.419162	0.777778			0.757263			5	3	CSTN1	-0.657544							case_control	LAMP1-NPTX2	0.36	0.8			0.776817			BD1	1.28073		51-60	2.704						5	3
5	3	CSTN1	-0.518712							case_control	LAMP1-NPTX2	0.419162	0.783951			0.757263			5	3	GDIA	0.822064							case_control	LAMP1-NPTX2	0.386667	0.8			0.776817			BD2+	-0.84474		61-70	0.540061						5	3
5	3	GRIA4	-0.348334							case_control	LAMP1-NPTX2	0.431138	0.783951			0.757263			5	3	GRIA4	-0.459477							case_control	LAMP1-NPTX2	0.386667	0.806452			0.776817			BD1	0.55804		81-90	-0.482223						5	3
5	3	LAMP1	0.47036							case_control	LAMP1-NPTX2	0.431138	0.790123			0.757263			5	3	LAMP1	0.0582215							case_control	LAMP1-NPTX2	0.393333	0.806452			0.776817			BD1	0.902636		71-80	0.661209						5	3
5	3	NEUG	0.357136							case_control	LAMP1-NPTX2	0.437126	0.790123			0.757263			5	3	NEUG	0.67324							case_control	LAMP1-NPTX2	0.393333	0.819355			0.776817			BD1psy	0.873336		71-80	0.23194						5	3
5	3	NPTX2	-0.30898							case_control	LAMP1-NPTX2	0.437126	0.802469			0.757263			5	3	NPTX2	-1.02856							case_control	LAMP1-NPTX2	0.42	0.819355			0.776817			SCZ	0.820457		51-60	0.711595						5	3
5	3	THY1	0							case_control	LAMP1-NPTX2	0.461078	0.802469			0.757263			5	3	NfL	0.267305							case_control	LAMP1-NPTX2	0.42	0.825806			0.776817			CON	-0.537272		51-60	-0.386524						5	3
5	3	VGF	-0.570318							case_control	LAMP1-NPTX2	0.461078	0.808642			0.757263			5	3	SYUB	0.285646							case_control	LAMP1-NPTX2	0.426667	0.825806			0.776817			ADHD	0.505709		61-70	-0.402376						5	3
5	3	p1433Z	-0.0826362							case_control	LAMP1-NPTX2	0.473054	0.808642			0.757263			5	3	VGF	-1.24507							case_control	LAMP1-NPTX2	0.426667	0.832258			0.776817			ADHD	0.72511		51-60	1.21627						5	3
5	4	ALBQ	-0.300346							case_control	LAMP1-NPTX2	0.473054	0.814815			0.757263			5	4	CPLX2	0							case_control	LAMP1-NPTX2	0.446667	0.832258			0.776817			CON	-0.638884		71-80	-1.22063						5	4
5	4	C5	0.717438							case_control	LAMP1-NPTX2	0.48503	0.814815			0.757263			5	4	CSTN1	0							case_control	LAMP1-NPTX2	0.446667	0.83871			0.776817			SCZ	-0.234875		61-70	0.366038						5	4
5	4	CSTN1	-0.837214							case_control	LAMP1-NPTX2	0.48503	0.833333			0.757263			5	4	GDIA	0.177877							case_control	LAMP1-NPTX2	0.466667	0.83871			0.776817			BD2+	0.414546		71-80	0.737309						5	4
5	4	GRIA4	-0.945821							case_control	LAMP1-NPTX2	0.497006	0.833333			0.757263			5	4	GRIA4	-0.237955							case_control	LAMP1-NPTX2	0.466667	0.845161			0.776817			ADHD	3.12167		71-80	-0.692444						5	4
5	4	LAMP1	1.03108							case_control	LAMP1-NPTX2	0.497006	0.839506			0.757263			5	4	LAMP1	0.225389							case_control	LAMP1-NPTX2	0.48	0.845161			0.776817			BD2+	0.14589		71-80	2.31252						5	4
5	4	NEUG	1.47948							case_control	LAMP1-NPTX2	0.502994	0.839506			0.757263			5	4	NEUG	0							case_control	LAMP1-NPTX2	0.48	0.851613			0.776817			BD2+psy	0.810919		61-70	0.737374						5	4
5	4	NPTX2	-1.69962							case_control	LAMP1-NPTX2	0.502994	0.845679			0.757263			5	4	NPTX2	-0.402036							case_control	LAMP1-NPTX2	0.533333	0.851613			0.776817			BD1psy	1.46453		51-60	2.06269						5	4
5	4	THY1	1.42601							case_control	LAMP1-NPTX2	0.51497	0.845679			0.757263			5	4	NfL	0.40372							case_control	LAMP1-NPTX2	0.533333	0.870968			0.776817			BD1psy	0.0094502		61-70	1.38179						5	4
5	4	VGF	-1.23558							case_control	LAMP1-NPTX2	0.51497	0.851852			0.757263			5	4	SYUB	0							case_control	LAMP1-NPTX2	0.54	0.870968			0.776817			BD1psy	1.12089		71-80	-0.769422						5	4
5	4	p1433Z	-0.529014							case_control	LAMP1-NPTX2	0.520958	0.851852			0.757263			5	4	VGF	0							case_control	LAMP1-NPTX2	0.54	0.877419			0.776817			BD1	0.333354		51-60	0.637756						5	4
6	0	ALBQ	-0.314322							case_control	LAMP1-NPTX2	0.520958	0.864198			0.757263			6	0	CPLX2	0							case_control	LAMP1-NPTX2	0.546667	0.877419			0.776817			BD2+	0.355235		71-80	1.55602						6	0
6	0	C5	0.523231							case_control	LAMP1-NPTX2	0.532934	0.864198			0.757263			6	0	CSTN1	0							case_control	LAMP1-NPTX2	0.546667	0.883871			0.776817			BD2+	-0.73919		61-70	0.740325						6	0
6	0	CSTN1	-0.39885							case_control	LAMP1-NPTX2	0.532934	0.87037			0.757263			6	0	GDIA	0.13039							case_control	LAMP1-NPTX2	0.553333	0.883871			0.776817			SCZ+	1.174		71-80	0.557886						6	0
6	0	GRIA4	-0.382882							case_control	LAMP1-NPTX2	0.538922	0.87037			0.757263			6	0	GRIA4	-0.0421117							case_control	LAMP1-NPTX2	0.553333	0.890323			0.776817			CON	-0.327558		71-80	-1.19469						6	0
6	0	LAMP1	0.907012							case_control	LAMP1-NPTX2	0.538922	0.876543			0.757263			6	0	LAMP1	0							case_control	LAMP1-NPTX2	0.56	0.890323			0.776817			ADHD	-1.03393		91-100	-0.895142						6	0
6	0	NEUG	0.522544							case_control	LAMP1-NPTX2	0.562874	0.876543			0.757263			6	0	NEUG	0							case_control	LAMP1-NPTX2	0.56	0.896774			0.776817			BD1psy	-0.573452		71-80	1.4506						6	0
6	0	NPTX2	-0.679038							case_control	LAMP1-NPTX2	0.562874	0.888889			0.757263			6	0	NPTX2	-0.315426							case_control	LAMP1-NPTX2	0.566667	0.896774			0.776817			BD1psy	0.0427341		61-70	-0.810645						6	0
6	0	THY1	0.154591							case_control	LAMP1-NPTX2	0.568862	0.888889			0.757263			6	0	NfL	0.476974							case_control	LAMP1-NPTX2	0.566667	0.903226			0.776817			BD2+	-0.569464		71-80	-1.36312						6	0
6	0	VGF	-0.462305							case_control	LAMP1-NPTX2	0.568862	0.895062			0.757263			6	0	SYUB	0							case_control	LAMP1-NPTX2	0.58	0.903226			0.776817			BD1	1.38179		71-80	0.0274633						6	0
6	0	p1433Z	-0.350315							case_control	LAMP1-NPTX2	0.580838	0.895062			0.757263			6	0	VGF	0							case_control	LAMP1-NPTX2	0.58	0.909677			0.776817			SCZ	1.06836		81-90	-0.985914						6	0
6	1	ALBQ	-0.378496							case_control	LAMP1-NPTX2	0.580838	0.907407			0.757263			6	1	CPLX2	-0.775298							case_control	LAMP1-NPTX2	0.586667	0.909677			0.776817			ADHD	-1.14599		81-90	-0.270029						6	1
6	1	C5	0.877875							case_control	LAMP1-NPTX2	0.60479	0.907407			0.757263			6	1	CSTN1	-0.657303							case_control	LAMP1-NPTX2	0.586667	0.916129			0.776817			CON	-1.36312		61-70	-1.4771						6	1
6	1	CSTN1	-0.492924							case_control	LAMP1-NPTX2	0.60479	0.91358			0.757263			6	1	GDIA	0.369782							case_control	LAMP1-NPTX2	0.606667	0.916129			0.776817			BD2+	-0.565293		61-70	0.663697						6	1
6	1	GRIA4	-0.453039							case_control	LAMP1-NPTX2	0.616766	0.91358			0.757263			6	1	GRIA4	-0.149993							case_control	LAMP1-NPTX2	0.606667	0.922581			0.776817			BD2+	1.03379		61-70	-0.364226						6	1
6	1	LAMP1	0.75641							case_control	LAMP1-NPTX2	0.616766	0.925926			0.757263			6	1	LAMP1	0.622472							case_control	LAMP1-NPTX2	0.62	0.922581			0.776817			SCZ+	1.21331		91-100	0.446213						6	1
6	1	NEUG	0.716984							case_control	LAMP1-NPTX2	0.634731	0.925926			0.757263			6	1	NEUG	0.761132							case_control	LAMP1-NPTX2	0.62	0.929032			0.776817			CON	0.105086		71-80	0.78136						6	1
6	1	NPTX2	-0.749918							case_control	LAMP1-NPTX2	0.634731	0.938272			0.757263			6	1	NPTX2	-0.499818							case_control	LAMP1-NPTX2	0.66	0.929032			0.776817			SCZ+	1.2799		81-90	-1.42043						6	1
6	1	THY1	0.611308							case_control	LAMP1-NPTX2	0.646707	0.938272			0.757263			6	1	NfL	0.465116							case_control	LAMP1-NPTX2	0.66	0.935484			0.776817			BD1	0.935637		51-60	-0.0745455						6	1
6	1	VGF	-0.608333							case_control	LAMP1-NPTX2	0.646707	0.944444			0.757263			6	1	SYUB	0.524192							case_control	LAMP1-NPTX2	0.673333	0.935484			0.776817			BD2+	0.922277		61-70	0.00850562						6	1
6	1	p1433Z	-0.32632							case_control	LAMP1-NPTX2	0.688623	0.944444			0.757263			6	1	VGF	-0.592477							case_control	LAMP1-NPTX2	0.673333	0.954839			0.776817			ADHD	-0.456831		81-90	1.36812						6	1
6	2	ALBQ	-0.673462							case_control	LAMP1-NPTX2	0.688623	0.95679			0.757263			6	2	CPLX2	0							case_control	LAMP1-NPTX2	0.693333	0.954839			0.776817			BD1	3.24378		61-70	1.2992						6	2
6	2	C5	0.633255							case_control	LAMP1-NPTX2	0.700599	0.95679			0.757263			6	2	CSTN1	0							case_control	LAMP1-NPTX2	0.693333	0.96129			0.776817			ADHD	-1.27141		61-70	0.657881						6	2
6	2	CSTN1	-0.749311							case_control	LAMP1-NPTX2	0.700599	0.962963			0.757263			6	2	GDIA	0.402713							case_control	LAMP1-NPTX2	0.726667	0.96129			0.776817			ADHD	1.42878		81-90	0.546273						6	2
6	2	GRIA4	-0.516715							case_control	LAMP1-NPTX2	0.718563	0.962963			0.757263			6	2	GRIA4	-0.138762							case_control	LAMP1-NPTX2	0.726667	0.967742			0.776817			BD1	0.300547		81-90	-0.589611						6	2
6	2	LAMP1	0.93816							case_control	LAMP1-NPTX2	0.718563	0.969136			0.757263			6	2	LAMP1	0.0313774							case_control	LAMP1-NPTX2	0.806667	0.967742			0.776817			SCZ	1.55608		61-70	0.0094502						6	2
6	2	NEUG	1.0745							case_control	LAMP1-NPTX2	0.736527	0.969136			0.757263			6	2	NEUG	0							case_control	LAMP1-NPTX2	0.806667	0.974194			0.776817			BD2+	1.1134		61-70	0.355235						6	2
6	2	NPTX2	-0.569358							case_control	LAMP1-NPTX2	0.736527	0.975309			0.757263			6	2	NPTX2	-0.314715							case_control	LAMP1-NPTX2	0.886667	0.974194			0.776817			SCZ+	0.322006		71-80	-0.702408						6	2
6	2	THY1	0.456911							case_control	LAMP1-NPTX2	0.748503	0.975309			0.757263			6	2	NfL	0.547034							case_control	LAMP1-NPTX2	0.886667	0.980645			0.776817			CON	-0.154465		71-80	-0.50714						6	2
6	2	VGF	-0.730961							case_control	LAMP1-NPTX2	0.748503	0.981481			0.757263			6	2	SYUB	0.410664							case_control	LAMP1-NPTX2	0.926667	0.980645			0.776817			CON	-0.968658		81-90	-0.518887						6	2
6	2	p1433Z	-0.600759							case_control	LAMP1-NPTX2	0.964072	0.981481			0.757263			6	2	VGF	-0.293476							case_control	LAMP1-NPTX2	0.926667	0.987097			0.776817			BD2+	2.59677		61-70	-0.241624						6	2
6	3	ALBQ	-0.0736939							case_control	LAMP1-NPTX2	0.964072	0.987654			0.757263			6	3	CPLX2	-0.502644							case_control	LAMP1-NPTX2	0.993333	0.987097			0.776817			ADHD	-1.27878		61-70	1.81512						6	3
6	3	C5	0.334203							case_control	LAMP1-NPTX2	0.976048	0.987654			0.757263			6	3	CSTN1	-0.614941							case_control	LAMP1-NPTX2	0.993333	1			0.776817			CON	-1.13314		71-80	-1.67366						6	3
6	3	CSTN1	-0.356744							case_control	LAMP1-NPTX2	0.976048	0.993827			0.757263			6	3	GDIA	0.56167							case_control	LAMP1-NPTX2	1	1			0.776817			BD1	1.13407		81-90	-0.47653						6	3
6	3	GRIA4	-0.445584							case_control	LAMP1-NPTX2	0.994012	0.993827			0.757263			6	3	GRIA4	-0.39272							case_case	Chance	0	0						SCZ+	-0.0746027		61-70	-0.701802						6	3
6	3	LAMP1	0.617689							case_control	LAMP1-NPTX2	0.994012	1			0.757263			6	3	LAMP1	0.858555							case_case	Chance	1	1						BD1	2.6916		81-90	0.81583						6	3
6	3	NEUG	0.399504							case_control	LAMP1-NPTX2	1	1			0.757263			6	3	NEUG	0.62117							case_case	Full model	0	0	0	0	0.695528	0.0471695		BD1	-0.0190716		61-70	0.929807						6	3
6	3	NPTX2	-0.712461							case_case	Chance	0	0						6	3	NPTX2	-1.31455							case_case	Full model	0.00502513	0.0858065	0.00689554	0.164717	0.695528	0.0471695		BD2+	-0.0529859		71-80	-0.589311						6	3
6	3	THY1	0.01958							case_case	Chance	1	1						6	3	NfL	0.179875							case_case	Full model	0.0100503	0.0858065	0.00689554	0.164717	0.695528	0.0471695		CON	0.706544		71-80	1.18485						6	3
6	3	VGF	-0.185564							case_case	Full model	0	0	0	0	0.629905	0.0574305		6	3	SYUB	0.343646							case_case	Full model	0.0150754	0.0858065	0.00689554	0.164717	0.695528	0.0471695		SCZ	0.825641		51-60	1.40137						6	3
6	3	p1433Z	-0.0869753							case_case	Full model	0.00502513	0.0277273	0	0.0596308	0.629905	0.0574305		6	3	VGF	-0.105454							case_case	Full model	0.0201005	0.147742	0.0679	0.227584	0.695528	0.0471695		BD2+psy	1.1879		51-60	0.0838434						6	3
6	4	ALBQ	-0.25545							case_case	Full model	0.0100503	0.0277273	0	0.0596308	0.629905	0.0574305		6	4	CPLX2	0							case_case	Full model	0.0251256	0.150968	0.0689349	0.233001	0.695528	0.0471695		BD1	0.124258		0-50	1.04656						6	4
6	4	C5	0.496374							case_case	Full model	0.0150754	0.0296023	0	0.0625798	0.629905	0.0574305		6	4	CSTN1	-0.182655							case_case	Full model	0.0301508	0.150968	0.0689349	0.233001	0.695528	0.0471695		CON	-0.589611		71-80	-1.25409						6	4
6	4	CSTN1	-0.926754							case_case	Full model	0.0201005	0.0455871	0.00714101	0.0840332	0.629905	0.0574305		6	4	GDIA	0.497382							case_case	Full model	0.0351759	0.172258	0.0858946	0.258621	0.695528	0.0471695		BD2+	0.661209		61-70	0.768923						6	4
6	4	GRIA4	-0.527629							case_case	Full model	0.0251256	0.0455871	0.00714101	0.0840332	0.629905	0.0574305		6	4	GRIA4	-0.567172							case_case	Full model	0.040201	0.189677	0.105549	0.273806	0.695528	0.0471695		BD1	0.432043		81-90	0.355387						6	4
6	4	LAMP1	1.5748							case_case	Full model	0.0301508	0.0468371	0.00836903	0.0853052	0.629905	0.0574305		6	4	LAMP1	0.272824							case_case	Full model	0.0452261	0.192903	0.108058	0.277748	0.695528	0.0471695		BD1	0.766759		71-80	0.459457						6	4
6	4	NEUG	1.11438							case_case	Full model	0.0351759	0.0642235	0.0173862	0.111061	0.629905	0.0574305		6	4	NEUG	0							case_case	Full model	0.0502513	0.202581	0.120651	0.28451	0.695528	0.0471695		CON	0.0448369		51-60	1.42781						6	4
6	4	NPTX2	-1.56979							case_case	Full model	0.040201	0.0679356	0.0210377	0.114834	0.629905	0.0574305		6	4	NPTX2	-0.270003							case_case	Full model	0.0552764	0.212903	0.133352	0.292455	0.695528	0.0471695		ADHD	-0.389689		51-60	0.149466						6	4
6	4	THY1	0.599714							case_case	Full model	0.0452261	0.0698106	0.0212885	0.118333	0.629905	0.0574305		6	4	NfL	0.267517							case_case	Full model	0.0603015	0.22129	0.136816	0.305764	0.695528	0.0471695		CON	-0.328712		71-80	0.188903						6	4
6	4	VGF	-0.961702							case_case	Full model	0.0502513	0.0901326	0.0285385	0.151727	0.629905	0.0574305		6	4	SYUB	0.0104419							case_case	Full model	0.0653266	0.225161	0.138093	0.31223	0.695528	0.0471695		BD1psy	0.495558		61-70	-0.593063						6	4
6	4	p1433Z	-0.354611							case_case	Full model	0.0552764	0.0986553	0.03396	0.163351	0.629905	0.0574305		6	4	VGF	-0.429236							case_case	Full model	0.0703518	0.23871	0.153987	0.323432	0.695528	0.0471695		CON	0.426075		81-90	0.331248						6	4
7	0	ALBQ	-0.479208							case_case	Full model	0.0603015	0.101155	0.0348739	0.167437	0.629905	0.0574305		7	0	CPLX2	-0.799207							case_case	Full model	0.0753769	0.248387	0.159685	0.337089	0.695528	0.0471695		BD1	1.4989		61-70	0.546645						7	0
7	0	C5	0.815799							case_case	Full model	0.0653266	0.111705	0.0398873	0.183522	0.629905	0.0574305		7	0	CSTN1	-0.425261							case_case	Full model	0.080402	0.257419	0.162419	0.35242	0.695528	0.0471695		BD2+	1.57173		61-70	2.96982						7	0
7	0	CSTN1	-0.366849							case_case	Full model	0.0703518	0.122216	0.0529235	0.191508	0.629905	0.0574305		7	0	GDIA	0.778277							case_case	Full model	0.0854271	0.272258	0.174467	0.37005	0.695528	0.0471695		BD2+	-0.820274		71-80	0.653828						7	0
7	0	GRIA4	-0.678784							case_case	Full model	0.0753769	0.128958	0.054822	0.203095	0.629905	0.0574305		7	0	GRIA4	-0.656294							case_case	Full model	0.0904523	0.283871	0.191475	0.376267	0.695528	0.0471695		BD2+psy	1.69849		51-60	0.0510223						7	0
7	0	LAMP1	1.01202							case_case	Full model	0.080402	0.137595	0.0576938	0.217496	0.629905	0.0574305		7	0	LAMP1	0.84025							case_case	Full model	0.0954774	0.294839	0.197734	0.391944	0.695528	0.0471695		BD1psy	-0.652135		81-90	0.14832						7	0
7	0	NEUG	0.8638							case_case	Full model	0.0854271	0.148068	0.0676558	0.228481	0.629905	0.0574305		7	0	NEUG	0.748583							case_case	Full model	0.100503	0.299355	0.201807	0.396903	0.695528	0.0471695		BD1	1.57908		51-60	1.20651						7	0
7	0	NPTX2	-0.912635							case_case	Full model	0.0904523	0.154167	0.0706206	0.237713	0.629905	0.0574305		7	0	NPTX2	-0.861695							case_case	Full model	0.105528	0.314194	0.212851	0.415536	0.695528	0.0471695		ADHD	-0.908675		61-70	0.752056						7	0
7	0	THY1	0.480444							case_case	Full model	0.0954774	0.167254	0.077881	0.256627	0.629905	0.0574305		7	0	NfL	0.418622							case_case	Full model	0.110553	0.32	0.214947	0.425053	0.695528	0.0471695		BD2+	-0.358269		51-60	0.364901						7	0
7	0	VGF	-0.710505							case_case	Full model	0.100503	0.178295	0.0862248	0.270366	0.629905	0.0574305		7	0	SYUB	0.850123							case_case	Full model	0.115578	0.330323	0.22392	0.436725	0.695528	0.0471695		BD2+	1.47465		51-60	1.92561						7	0
7	0	p1433Z	-0.462042							case_case	Full model	0.105528	0.184413	0.0914282	0.277398	0.629905	0.0574305		7	0	VGF	-0.982503							case_case	Full model	0.120603	0.34	0.233468	0.446532	0.695528	0.0471695		BD2+	-1.03875		61-70	-0.846574						7	0
7	1	ALBQ	-0.485337							case_case	Full model	0.110553	0.191799	0.0964587	0.28714	0.629905	0.0574305		7	1	CPLX2	0							case_case	Full model	0.125628	0.350968	0.249034	0.452902	0.695528	0.0471695		SCZ	1.71927		71-80	-0.234791						7	1
7	1	C5	0.667426							case_case	Full model	0.115578	0.199792	0.104241	0.295342	0.629905	0.0574305		7	1	CSTN1	0							case_case	Full model	0.130653	0.356129	0.251863	0.460395	0.695528	0.0471695		ADHD	1.61777		71-80	1.18979						7	1
7	1	CSTN1	-0.854302							case_case	Full model	0.120603	0.207784	0.113736	0.301832	0.629905	0.0574305		7	1	GDIA	0.198195							case_case	Full model	0.135678	0.372258	0.270414	0.474102	0.695528	0.0471695		BD2+psy	2.20436		61-70	0.935637						7	1
7	1	GRIA4	-0.683414							case_case	Full model	0.125628	0.21697	0.121888	0.312051	0.629905	0.0574305		7	1	GRIA4	-0.161952							case_case	Full model	0.140704	0.383871	0.280775	0.486967	0.695528	0.0471695		BD2+	-0.0745455		71-80	-1.6099						7	1
7	1	LAMP1	1.03771							case_case	Full model	0.130653	0.221913	0.127784	0.316042	0.629905	0.0574305		7	1	LAMP1	0							case_case	Full model	0.145729	0.389032	0.29184	0.486225	0.695528	0.0471695		CON	0.206045		71-80	-1.16387						7	1
7	1	NEUG	1.03497							case_case	Full model	0.135678	0.232367	0.132666	0.332069	0.629905	0.0574305		7	1	NEUG	0							case_case	Full model	0.150754	0.397419	0.299784	0.495054	0.695528	0.0471695		BD2+	1.07142		61-70	2.80335						7	1
7	1	NPTX2	-0.810165							case_case	Full model	0.140704	0.247841	0.147732	0.34795	0.629905	0.0574305		7	1	NPTX2	-0.374515							case_case	Full model	0.155779	0.407742	0.310473	0.505011	0.695528	0.0471695		BD1psy	0.878792		71-80	2.4752						7	1
7	1	THY1	0.256812							case_case	Full model	0.145729	0.254015	0.15643	0.3516	0.629905	0.0574305		7	1	NfL	0.442239							case_case	Full model	0.160804	0.412903	0.31173	0.514076	0.695528	0.0471695		SCZ+	2.26606		71-80	0.292866						7	1
7	1	VGF	-1.02264							case_case	Full model	0.150754	0.259583	0.159031	0.360136	0.629905	0.0574305		7	1	SYUB	0							case_case	Full model	0.165829	0.418065	0.316064	0.520065	0.695528	0.0471695		CON	1.25139		61-70	0.462798						7	1
7	1	p1433Z	-0.339219							case_case	Full model	0.155779	0.266383	0.16657	0.366195	0.629905	0.0574305		7	1	VGF	0							case_case	Full model	0.170854	0.429032	0.327807	0.530258	0.695528	0.0471695		CON	-0.947657		71-80	-0.391676						7	1
7	2	ALBQ	-0.066653							case_case	Full model	0.160804	0.271894	0.171256	0.372532	0.629905	0.0574305		7	2	CPLX2	-0.378296							case_case	Full model	0.175879	0.432258	0.331717	0.532799	0.695528	0.0471695		CON	0.315574		71-80	-0.291852						7	2
7	2	C5	0.311297							case_case	Full model	0.165829	0.275	0.174869	0.375131	0.629905	0.0574305		7	2	CSTN1	-0.277884							case_case	Full model	0.180905	0.43871	0.34315	0.534269	0.695528	0.0471695		BD2+	1.2097		0-50	1.18798						7	2
7	2	CSTN1	-0.621367							case_case	Full model	0.170854	0.279962	0.179337	0.380587	0.629905	0.0574305		7	2	GDIA	0.701152							case_case	Full model	0.18593	0.445161	0.346539	0.543783	0.695528	0.0471695		BD2+	0.737374		61-70	-0.358269						7	2
7	2	GRIA4	-0.454731							case_case	Full model	0.175879	0.289735	0.187637	0.391832	0.629905	0.0574305		7	2	GRIA4	-0.176526							case_case	Full model	0.190955	0.449677	0.350538	0.548817	0.695528	0.0471695		SCZ	1.48822		71-80	0.688356						7	2
7	2	LAMP1	0.9936							case_case	Full model	0.180905	0.294091	0.194139	0.394043	0.629905	0.0574305		7	2	LAMP1	0.241082							case_case	Full model	0.19598	0.456129	0.354954	0.557304	0.695528	0.0471695		CON	0.546273		71-80	-1.10852						7	2
7	2	NEUG	0.287525							case_case	Full model	0.18593	0.298447	0.197741	0.399153	0.629905	0.0574305		7	2	NEUG	0.498962							case_case	Full model	0.201005	0.462581	0.364909	0.560253	0.695528	0.0471695		BD1	-0.540397		91-100	-0.904889						7	2
7	2	NPTX2	-0.732587							case_case	Full model	0.190955	0.30214	0.202126	0.402155	0.629905	0.0574305		7	2	NPTX2	-0.718537							case_case	Full model	0.20603	0.472258	0.369263	0.575253	0.695528	0.0471695		CON	-0.674285		81-90	0.945537						7	2
7	2	THY1	0.623049							case_case	Full model	0.19598	0.311364	0.213533	0.409195	0.629905	0.0574305		7	2	NfL	0.437088							case_case	Full model	0.211055	0.48129	0.384004	0.578577	0.695528	0.0471695		BD2+	-0.203537		61-70	-0.77424						7	2
7	2	VGF	-0.496124							case_case	Full model	0.201005	0.323182	0.226038	0.420326	0.629905	0.0574305		7	2	SYUB	0.581704							case_case	Full model	0.21608	0.489032	0.388626	0.589438	0.695528	0.0471695		BD1	-0.62778		51-60	-0.125971						7	2
7	2	p1433Z	-0.238033							case_case	Full model	0.20603	0.33	0.229565	0.430435	0.629905	0.0574305		7	2	VGF	-0.614914							case_case	Full model	0.221106	0.497419	0.397495	0.597344	0.695528	0.0471695		CON	-1.02784		71-80	-1.27295						7	2
7	3	ALBQ	-0.161803							case_case	Full model	0.211055	0.340417	0.241085	0.439748	0.629905	0.0574305		7	3	CPLX2	-0.913127							case_case	Full model	0.226131	0.503226	0.406123	0.600329	0.695528	0.0471695		BD2+	2.04798		81-90	-0.119912						7	3
7	3	C5	0.32484							case_case	Full model	0.21608	0.349072	0.241162	0.456982	0.629905	0.0574305		7	3	CSTN1	-0.622937							case_case	Full model	0.231156	0.508387	0.414044	0.60273	0.695528	0.0471695		CON	-0.291852		51-60	2.53253						7	3
7	3	CSTN1	-0.383667							case_case	Full model	0.221106	0.357102	0.253458	0.460746	0.629905	0.0574305		7	3	GDIA	0.735603							case_case	Full model	0.236181	0.512903	0.421373	0.604433	0.695528	0.0471695		SCZ+	-0.936374		51-60	-0.0190716						7	3
7	3	GRIA4	-0.248554							case_case	Full model	0.226131	0.360795	0.257888	0.463703	0.629905	0.0574305		7	3	GRIA4	-0.572536							case_case	Full model	0.241206	0.516774	0.422672	0.610876	0.695528	0.0471695		SCZ+	2.30444		81-90	0.701614						7	3
7	3	LAMP1	0.93142							case_case	Full model	0.231156	0.371288	0.264144	0.478432	0.629905	0.0574305		7	3	LAMP1	0.473464							case_case	Full model	0.246231	0.527097	0.429425	0.624769	0.695528	0.0471695		CON	0.945537		0-50	1.07887						7	3
7	3	NEUG	0.586352							case_case	Full model	0.236181	0.383636	0.275606	0.491667	0.629905	0.0574305		7	3	NEUG	0.51651							case_case	Full model	0.251256	0.535484	0.444012	0.626956	0.695528	0.0471695		BD1	0.711595		71-80	1.13407						7	3
7	3	NPTX2	-0.790682							case_case	Full model	0.241206	0.394678	0.290181	0.499175	0.629905	0.0574305		7	3	NPTX2	-1.10193							case_case	Full model	0.256281	0.540645	0.446077	0.635213	0.695528	0.0471695		CON	-1.10852		51-60	0.853672						7	3
7	3	THY1	0							case_case	Full model	0.246231	0.402765	0.29698	0.50855	0.629905	0.0574305		7	3	NfL	0.0993534							case_case	Full model	0.261307	0.545161	0.448882	0.64144	0.695528	0.0471695		BD2+	0.491393		51-60	-0.429019						7	3
7	3	VGF	-0.290581							case_case	Full model	0.251256	0.409508	0.3014	0.517615	0.629905	0.0574305		7	3	SYUB	0.472166							case_case	Full model	0.266332	0.551613	0.456443	0.646783	0.695528	0.0471695		CON	-0.47653		71-80	0.497423						7	3
7	3	p1433Z	-0.245709							case_case	Full model	0.256281	0.413144	0.304767	0.521521	0.629905	0.0574305		7	3	VGF	-1.07427							case_case	Full model	0.271357	0.554839	0.460397	0.649281	0.695528	0.0471695		CON	-1.67366		0-50	0.203951						7	3
7	4	ALBQ	0							case_case	Full model	0.261307	0.421231	0.309399	0.533063	0.629905	0.0574305		7	4	CPLX2	-0.66822							case_case	Full model	0.276382	0.559355	0.46659	0.65212	0.695528	0.0471695		CON	-0.50267		61-70	0.456659						7	4
7	4	C5	0.171363							case_case	Full model	0.266332	0.424299	0.312348	0.536251	0.629905	0.0574305		7	4	CSTN1	-1.4439							case_case	Full model	0.281407	0.564516	0.475575	0.653457	0.695528	0.0471695		CON	0.393884		71-80	-0.449482						7	4
7	4	CSTN1	0							case_case	Full model	0.271357	0.431705	0.321107	0.542302	0.629905	0.0574305		7	4	GDIA	0.665749							case_case	Full model	0.286432	0.568387	0.482201	0.654573	0.695528	0.0471695		SCZ	2.3271		0-50	1.76262						7	4
7	4	GRIA4	0							case_case	Full model	0.276382	0.437197	0.327071	0.547323	0.629905	0.0574305		7	4	GRIA4	-0.668983							case_case	Full model	0.291457	0.573548	0.488753	0.658344	0.695528	0.0471695		BD1	1.33894		71-80	1.28841						7	4
7	4	LAMP1	0							case_case	Full model	0.281407	0.448314	0.341171	0.555457	0.629905	0.0574305		7	4	LAMP1	0.854617							case_case	Full model	0.296482	0.57871	0.49215	0.66527	0.695528	0.0471695		BD2+	0.083077		71-80	0.878365						7	4
7	4	NEUG	0							case_case	Full model	0.286432	0.453883	0.346609	0.561156	0.629905	0.0574305		7	4	NEUG	0.478063							case_case	Full model	0.301508	0.584516	0.501659	0.667373	0.695528	0.0471695		BD2+	0.0481291		51-60	2.69943						7	4
7	4	NPTX2	-0.229841							case_case	Full model	0.291457	0.464394	0.365639	0.563149	0.629905	0.0574305		7	4	NPTX2	-1.35323							case_case	Full model	0.306533	0.592903	0.507958	0.677848	0.695528	0.0471695		CON	1.05303		71-80	-1.13344						7	4
7	4	THY1	0							case_case	Full model	0.296482	0.47125	0.370265	0.572235	0.629905	0.0574305		7	4	NfL	0.522415							case_case	Full model	0.311558	0.595484	0.509219	0.681749	0.695528	0.0471695		CON	1.54892		0-50	-0.73919						7	4
7	4	VGF	0							case_case	Full model	0.301508	0.481667	0.37498	0.588353	0.629905	0.0574305		7	4	SYUB	0.770666							case_case	Full model	0.316583	0.599355	0.510213	0.688496	0.695528	0.0471695		BD2+	-0.77424		61-70	-0.618495						7	4
7	4	p1433Z	0							case_case	Full model	0.306533	0.487898	0.383994	0.591801	0.629905	0.0574305		7	4	VGF	-0.471854							case_case	Full model	0.321608	0.603226	0.515972	0.69048	0.695528	0.0471695		BD2+	0.149466		71-80	-0.938115						7	4
8	0	ALBQ	-0.303582							case_case	Full model	0.311558	0.491572	0.386872	0.596272	0.629905	0.0574305		8	0	CPLX2	-0.443404							case_case	Full model	0.326633	0.609677	0.522424	0.696931	0.695528	0.0471695		BD2+	-0.79713		81-90	0.315574						8	0
8	0	C5	0.518499							case_case	Full model	0.316583	0.500795	0.393432	0.608159	0.629905	0.0574305		8	0	CSTN1	-0.441071							case_case	Full model	0.331658	0.614194	0.527499	0.700888	0.695528	0.0471695		BD1	0.305296		61-70	-0.670626						8	0
8	0	CSTN1	-0.1522							case_case	Full model	0.321608	0.505095	0.393784	0.616406	0.629905	0.0574305		8	0	GDIA	0.724735							case_case	Full model	0.336683	0.620645	0.533804	0.707487	0.695528	0.0471695		BD2+	1.18485		61-70	0.396067						8	0
8	0	GRIA4	-0.596932							case_case	Full model	0.326633	0.508144	0.395723	0.620565	0.629905	0.0574305		8	0	GRIA4	-0.571251							case_case	Full model	0.341709	0.625161	0.538239	0.712084	0.695528	0.0471695		ADHD	1.18925		51-60	0.894195						8	0
8	0	LAMP1	0.580394							case_case	Full model	0.331658	0.510606	0.398919	0.622294	0.629905	0.0574305		8	0	LAMP1	0.564128							case_case	Full model	0.346734	0.629677	0.540025	0.71933	0.695528	0.0471695		BD2+	0.798158		81-90	0.9105						8	0
8	0	NEUG	0.388189							case_case	Full model	0.336683	0.517973	0.403196	0.632751	0.629905	0.0574305		8	0	NEUG	0.325858							case_case	Full model	0.351759	0.636129	0.549906	0.722352	0.695528	0.0471695		BD1	-0.535222		81-90	-0.133642						8	0
8	0	NPTX2	-0.554489							case_case	Full model	0.341709	0.522311	0.407274	0.637347	0.629905	0.0574305		8	0	NPTX2	-0.499222							case_case	Full model	0.356784	0.64	0.555438	0.724562	0.695528	0.0471695		ADHD	-0.701802		61-70	0.194851						8	0
8	0	THY1	0.0333487							case_case	Full model	0.346734	0.529678	0.416378	0.642978	0.629905	0.0574305		8	0	NfL	0.362008							case_case	Full model	0.361809	0.643871	0.561704	0.726038	0.695528	0.0471695		SCZ+	0.515778		71-80	-0.733575						8	0
8	0	VGF	-0.495986							case_case	Full model	0.351759	0.536458	0.423224	0.649692	0.629905	0.0574305		8	0	SYUB	0.270959							case_case	Full model	0.366834	0.645806	0.562477	0.729136	0.695528	0.0471695		BD2+	0.754392		61-70	-0.573452						8	0
8	0	p1433Z	-0.0184365							case_case	Full model	0.356784	0.540189	0.423509	0.65687	0.629905	0.0574305		8	0	VGF	-0.423823							case_case	Full model	0.371859	0.648387	0.564357	0.732417	0.695528	0.0471695		CON	-0.133642		51-60	2.8968						8	0
8	1	ALBQ	-0.225749							case_case	Full model	0.361809	0.548144	0.431563	0.664725	0.629905	0.0574305		8	1	CPLX2	-0.902003							case_case	Full model	0.376884	0.649677	0.566726	0.732629	0.695528	0.0471695		BD2+	0.637756		81-90	1.05303						8	1
8	1	C5	0.587335							case_case	Full model	0.366834	0.554981	0.440576	0.669386	0.629905	0.0574305		8	1	CSTN1	-1.38012							case_case	Full model	0.38191	0.650968	0.568098	0.733838	0.695528	0.0471695		BD1psy	-1.6698		61-70	-0.126186						8	1
8	1	CSTN1	-0.681556							case_case	Full model	0.371859	0.556837	0.442375	0.671299	0.629905	0.0574305		8	1	GDIA	0.897787							case_case	Full model	0.386935	0.655484	0.572935	0.738033	0.695528	0.0471695		BD2+	1.78442		61-70	0.112957						8	1
8	1	GRIA4	-0.4595							case_case	Full model	0.376884	0.564905	0.45424	0.67557	0.629905	0.0574305		8	1	GRIA4	-0.230615							case_case	Full model	0.39196	0.660645	0.57687	0.74442	0.695528	0.0471695		BD2+	-0.593063		51-60	1.20078						8	1
8	1	LAMP1	0.97553							case_case	Full model	0.38191	0.569867	0.460901	0.678834	0.629905	0.0574305		8	1	LAMP1	0.589713							case_case	Full model	0.396985	0.665806	0.583175	0.748438	0.695528	0.0471695		SCZ	2.62213		51-60	0.333354						8	1
8	1	NEUG	0.614937							case_case	Full model	0.386935	0.580322	0.473944	0.6867	0.629905	0.0574305		8	1	NEUG	1.25622							case_case	Full model	0.40201	0.669677	0.589181	0.750174	0.695528	0.0471695		ADHD	-0.325451		61-70	-0.5862						8	1
8	1	NPTX2	-0.603467							case_case	Full model	0.39196	0.590265	0.481673	0.698858	0.629905	0.0574305		8	1	NPTX2	-1.5652							case_case	Full model	0.407035	0.674194	0.592469	0.755918	0.695528	0.0471695		ADHD	-0.126186		61-70	0.726329						8	1
8	1	THY1	0.0504382							case_case	Full model	0.396985	0.597045	0.488399	0.705692	0.629905	0.0574305		8	1	NfL	0.571513							case_case	Full model	0.41206	0.676774	0.597359	0.756189	0.695528	0.0471695		BD2+	0.81583		61-70	-0.708745						8	1
8	1	VGF	-0.502171							case_case	Full model	0.40201	0.600777	0.491869	0.709684	0.629905	0.0574305		8	1	SYUB	0.809075							case_case	Full model	0.417085	0.68	0.601027	0.758973	0.695528	0.0471695		BD2+psy	0.774399		81-90	-0.713712						8	1
8	1	p1433Z	-0.509902							case_case	Full model	0.407035	0.606326	0.501666	0.710986	0.629905	0.0574305		8	1	VGF	-1.44573							case_case	Full model	0.422111	0.683226	0.60349	0.762961	0.695528	0.0471695		BD2+	0.526286		61-70	1.1134						8	1
8	2	ALBQ	-0.332273							case_case	Full model	0.41206	0.608807	0.503843	0.713771	0.629905	0.0574305		8	2	CPLX2	-0.597577							case_case	Full model	0.427136	0.692258	0.604771	0.779745	0.695528	0.0471695		BD1psy	2.43586		61-70	1.43098						8	2
8	2	C5	0.411742							case_case	Full model	0.417085	0.616212	0.510282	0.722142	0.629905	0.0574305		8	2	CSTN1	-0.123544							case_case	Full model	0.432161	0.695484	0.606326	0.784642	0.695528	0.0471695		CON	0.868399		71-80	0.49297						8	2
8	2	CSTN1	-0.604072							case_case	Full model	0.422111	0.621818	0.520155	0.723482	0.629905	0.0574305		8	2	GDIA	0.468584							case_case	Full model	0.437186	0.703871	0.618477	0.789265	0.695528	0.0471695		ADHD	-0.329746		71-80	0.393884						8	2
8	2	GRIA4	-0.358019							case_case	Full model	0.427136	0.623693	0.521694	0.725692	0.629905	0.0574305		8	2	GRIA4	-0.738262							case_case	Full model	0.442211	0.706452	0.619931	0.792972	0.695528	0.0471695		CON	-2.51974		0-50	0.820457						8	2
8	2	LAMP1	0.488128							case_case	Full model	0.432161	0.62553	0.522958	0.728103	0.629905	0.0574305		8	2	LAMP1	0.605771							case_case	Full model	0.447236	0.711613	0.62604	0.797186	0.695528	0.0471695		CON	0.340501		51-60	-0.678674						8	2
8	2	NEUG	0.415167							case_case	Full model	0.437186	0.632386	0.528944	0.735828	0.629905	0.0574305		8	2	NEUG	0.583508							case_case	Full model	0.452261	0.718065	0.63542	0.800709	0.695528	0.0471695		CON	0.188903		61-70	0.361905						8	2
8	2	NPTX2	-0.454031							case_case	Full model	0.442211	0.642311	0.549282	0.735339	0.629905	0.0574305		8	2	NPTX2	-0.970376							case_case	Full model	0.457286	0.724516	0.642284	0.806748	0.695528	0.0471695		CON	0.521806		71-80	0.676733						8	2
8	2	THY1	0.292142							case_case	Full model	0.447236	0.64536	0.551137	0.739583	0.629905	0.0574305		8	2	NfL	0.496146							case_case	Full model	0.462312	0.728387	0.645159	0.811615	0.695528	0.0471695		BD1psy	-0.132636		0-50	1.4989						8	2
8	2	VGF	-0.597235							case_case	Full model	0.452261	0.650966	0.554239	0.747693	0.629905	0.0574305		8	2	SYUB	0.540754							case_case	Full model	0.467337	0.731613	0.651148	0.812077	0.695528	0.0471695		CON	-0.386166		51-60	2.09469						8	2
8	2	p1433Z	-0.126553							case_case	Full model	0.457286	0.655322	0.558035	0.752609	0.629905	0.0574305		8	2	VGF	-0.830933							case_case	Full model	0.472362	0.73871	0.658032	0.819388	0.695528	0.0471695		BD2+psy	0.295814		91-100	-0.754038						8	2
8	3	ALBQ	-0.249231							case_case	Full model	0.462312	0.660246	0.564278	0.756215	0.629905	0.0574305		8	3	CPLX2	-0.878159							case_case	Full model	0.477387	0.745161	0.662919	0.827404	0.695528	0.0471695		ADHD	-1.80192		51-60	0.414546						8	3
8	3	C5	0.446432							case_case	Full model	0.467337	0.664583	0.566069	0.763097	0.629905	0.0574305		8	3	CSTN1	-0.556842							case_case	Full model	0.482412	0.747097	0.664826	0.829367	0.695528	0.0471695		BD2+	1.42422		0-50	2.59677						8	3
8	3	CSTN1	-0.401605							case_case	Full model	0.472362	0.668883	0.570117	0.767648	0.629905	0.0574305		8	3	GDIA	0.633562							case_case	Full model	0.487437	0.749032	0.667038	0.831026	0.695528	0.0471695		CON	1.5563		61-70	1.89478						8	3
8	3	GRIA4	-0.436505							case_case	Full model	0.477387	0.673845	0.576529	0.77116	0.629905	0.0574305		8	3	GRIA4	-0.419868							case_case	Full model	0.492462	0.754194	0.670762	0.837625	0.695528	0.0471695		BD1psy	-0.618495		51-60	1.61196						8	3
8	3	LAMP1	1.09938							case_case	Full model	0.482412	0.67447	0.576964	0.771975	0.629905	0.0574305		8	3	LAMP1	0.547366							case_case	Full model	0.497487	0.754194	0.670762	0.837625	0.695528	0.0471695		CON	0.78136		61-70	0.239666						8	3
8	3	NEUG	0.605482							case_case	Full model	0.487437	0.680076	0.582403	0.777748	0.629905	0.0574305		8	3	NEUG	0.668037							case_case	Full model	0.502513	0.76129	0.680678	0.841903	0.695528	0.0471695		CON	0.10559		81-90	-2.00754						8	3
8	3	NPTX2	-1.12697							case_case	Full model	0.492462	0.691231	0.597973	0.784489	0.629905	0.0574305		8	3	NPTX2	-0.831604							case_case	Full model	0.507538	0.76129	0.680678	0.841903	0.695528	0.0471695		BD1psy	0.880784		71-80	1.66959						8	3
8	3	THY1	0.382684							case_case	Full model	0.497487	0.691856	0.598306	0.785406	0.629905	0.0574305		8	3	NfL	0.255105							case_case	Full model	0.512563	0.765806	0.685244	0.846369	0.695528	0.0471695		ADHD	-0.571344		91-100	-0.968658						8	3
8	3	VGF	-0.341611							case_case	Full model	0.502513	0.696193	0.599599	0.792787	0.629905	0.0574305		8	3	SYUB	0.762413							case_case	Full model	0.517588	0.768387	0.689186	0.847588	0.695528	0.0471695		BD2+	-0.464718		0-50	-0.288825						8	3
8	3	p1433Z	-0.322354							case_case	Full model	0.507538	0.696818	0.600181	0.793456	0.629905	0.0574305		8	3	VGF	-0.836343							case_case	Full model	0.522613	0.772903	0.698039	0.847768	0.695528	0.0471695		BD1psy	2.31252		71-80	-0.537272						8	3
8	4	ALBQ	-0.255137							case_case	Full model	0.512563	0.70911	0.617463	0.800757	0.629905	0.0574305		8	4	CPLX2	-0.216548							case_case	Full model	0.527638	0.779355	0.708154	0.850556	0.695528	0.0471695		BD2+	1.3205		91-100	-0.00336494						8	4
8	4	C5	0.380135							case_case	Full model	0.517588	0.716458	0.619022	0.813895	0.629905	0.0574305		8	4	CSTN1	-0.636238							case_case	Full model	0.532663	0.783226	0.70977	0.856682	0.695528	0.0471695		CON	-0.0143049		51-60	3.12167						8	4
8	4	CSTN1	-0.643538							case_case	Full model	0.522613	0.717083	0.619327	0.814839	0.629905	0.0574305		8	4	GDIA	0.75632							case_case	Full model	0.537688	0.787097	0.716303	0.857891	0.695528	0.0471695		BD1	-0.309433		71-80	1.71444						8	4
8	4	GRIA4	-0.327865							case_case	Full model	0.527638	0.723845	0.62924	0.818449	0.629905	0.0574305		8	4	GRIA4	-0.32373							case_case	Full model	0.542714	0.788387	0.716651	0.860123	0.695528	0.0471695		CON	0.21769		81-90	0.868399						8	4
8	4	LAMP1	1.10573							case_case	Full model	0.532663	0.726913	0.631056	0.82277	0.629905	0.0574305		8	4	LAMP1	0.620602							case_case	Full model	0.547739	0.794194	0.722538	0.865849	0.695528	0.0471695		SCZ+	0.378987		81-90	1.11266						8	4
8	4	NEUG	0.849204							case_case	Full model	0.537688	0.734981	0.634205	0.835758	0.629905	0.0574305		8	4	NEUG	0.249271							case_case	Full model	0.552764	0.796129	0.725203	0.867055	0.695528	0.0471695		BD1psy	1.77154		71-80	-0.593111						8	4
8	4	NPTX2	-0.754373							case_case	Full model	0.542714	0.741174	0.642707	0.839641	0.629905	0.0574305		8	4	NPTX2	-0.888418							case_case	Full model	0.557789	0.799355	0.729379	0.869331	0.695528	0.0471695		CON	-0.518887		71-80	-0.329746						8	4
8	4	THY1	0							case_case	Full model	0.547739	0.746098	0.648693	0.843504	0.629905	0.0574305		8	4	NfL	0.167169							case_case	Full model	0.562814	0.80129	0.732827	0.869754	0.695528	0.0471695		SCZ+	-0.150196		61-70	2.04798						8	4
8	4	VGF	-0.24138							case_case	Full model	0.552764	0.747973	0.648586	0.847361	0.629905	0.0574305		8	4	SYUB	0.710597							case_case	Full model	0.567839	0.801935	0.732962	0.870909	0.695528	0.0471695		SCZ+	0.609965		71-80	0.356305						8	4
8	4	p1433Z	-0.340055							case_case	Full model	0.557789	0.75108	0.651748	0.850411	0.629905	0.0574305		8	4	VGF	-0.664207							case_case	Full model	0.572864	0.803871	0.733125	0.874617	0.695528	0.0471695		CON	1.46831		61-70	0.127631						8	4
9	0	ALBQ	-0.107686							case_case	Full model	0.562814	0.754167	0.655351	0.852982	0.629905	0.0574305		9	0	CPLX2	0							case_case	Full model	0.577889	0.808387	0.73929	0.877484	0.695528	0.0471695		BD2+	0.454028		51-60	1.02845						9	0
9	0	C5	0.586011							case_case	Full model	0.567839	0.758504	0.659764	0.857243	0.629905	0.0574305		9	0	CSTN1	-0.295304							case_case	Full model	0.582915	0.810323	0.741772	0.878873	0.695528	0.0471695		BD2+	0.367402		61-70	1.23935						9	0
9	0	CSTN1	-0.443842							case_case	Full model	0.572864	0.762803	0.662235	0.863371	0.629905	0.0574305		9	0	GDIA	0.249731							case_case	Full model	0.58794	0.810968	0.742613	0.879323	0.695528	0.0471695		BD1	0.243397		61-70	1.40833						9	0
9	0	GRIA4	-0.475079							case_case	Full model	0.577889	0.767746	0.668025	0.867468	0.629905	0.0574305		9	0	GRIA4	-0.382142							case_case	Full model	0.592965	0.815484	0.745583	0.885384	0.695528	0.0471695		ADHD	1.76262		0-50	3.0703						9	0
9	0	LAMP1	0.757412							case_case	Full model	0.582915	0.77322	0.675709	0.87073	0.629905	0.0574305		9	0	LAMP1	0.0638059							case_case	Full model	0.59799	0.817419	0.748878	0.885961	0.695528	0.0471695		BD2+psy	1.02401		71-80	0.601026						9	0
9	0	NEUG	0.60046							case_case	Full model	0.58794	0.777538	0.680612	0.874463	0.629905	0.0574305		9	0	NEUG	0.0811817							case_case	Full model	0.603015	0.819355	0.751314	0.887395	0.695528	0.0471695		ADHD	0.675344		61-70	-0.376693						9	0
9	0	NPTX2	-0.801043							case_case	Full model	0.592965	0.780019	0.681983	0.878055	0.629905	0.0574305		9	0	NPTX2	-0.42822							case_case	Full model	0.60804	0.824516	0.758645	0.890387	0.695528	0.0471695		ADHD	-0.575625		51-60	1.05321						9	0
9	0	THY1	0.174963							case_case	Full model	0.59799	0.788674	0.695046	0.882302	0.629905	0.0574305		9	0	NfL	0.539698							case_case	Full model	0.613065	0.830323	0.760492	0.900153	0.695528	0.0471695		BD1	0.768923		0-50	1.34187						9	0
9	0	VGF	-0.217825							case_case	Full model	0.603015	0.789905	0.696574	0.883237	0.629905	0.0574305		9	0	SYUB	0.379147							case_case	Full model	0.61809	0.831613	0.761941	0.901285	0.695528	0.0471695		BD2+	1.3234		71-80	3.41124						9	0
9	0	p1433Z	-0.260642							case_case	Full model	0.60804	0.789905	0.696574	0.883237	0.629905	0.0574305		9	0	VGF	-0.244116							case_case	Full model	0.623116	0.838065	0.771128	0.905001	0.695528	0.0471695		ADHD	1.00944		51-60	2.83531						9	0
9	1	ALBQ	-0.19603							case_case	Full model	0.613065	0.795492	0.701638	0.889347	0.629905	0.0574305		9	1	CPLX2	0							case_case	Full model	0.628141	0.841935	0.773196	0.910675	0.695528	0.0471695		CON	0.429004		0-50	0.330024						9	1
9	1	C5	0.387101							case_case	Full model	0.61809	0.797367	0.704357	0.890378	0.629905	0.0574305		9	1	CSTN1	0							case_case	Full model	0.633166	0.843871	0.777294	0.910448	0.695528	0.0471695		BD1psy	0.223662		61-70	1.59316						9	1
9	1	CSTN1	-0.172778							case_case	Full model	0.623116	0.801723	0.710957	0.89249	0.629905	0.0574305		9	1	GDIA	0.032795							case_case	Full model	0.638191	0.848387	0.78445	0.912325	0.695528	0.0471695		BD1	2.75235		81-90	-0.638087						9	1
9	1	GRIA4	-0.326769							case_case	Full model	0.628141	0.804792	0.714755	0.894829	0.629905	0.0574305		9	1	GRIA4	0							case_case	Full model	0.643216	0.849677	0.7873	0.912055	0.695528	0.0471695		CON	0.298478		51-60	-0.908675						9	1
9	1	LAMP1	0.925317							case_case	Full model	0.633166	0.806023	0.716271	0.895774	0.629905	0.0574305		9	1	LAMP1	0							case_case	Full model	0.648241	0.853548	0.79234	0.914757	0.695528	0.0471695		BD1	-0.670626		51-60	0.48315						9	1
9	1	NEUG	0.603283							case_case	Full model	0.638191	0.812822	0.724522	0.901122	0.629905	0.0574305		9	1	NEUG	0							case_case	Full model	0.653266	0.85871	0.797612	0.919807	0.695528	0.0471695		SCZ	0.462798		61-70	2.10072						9	1
9	1	NPTX2	-0.619641							case_case	Full model	0.643216	0.817765	0.732237	0.903293	0.629905	0.0574305		9	1	NPTX2	-0.34065							case_case	Full model	0.658291	0.862581	0.801164	0.923997	0.695528	0.0471695		BD1	2.83531		91-100	0.101417						9	1
9	1	THY1	0							case_case	Full model	0.648241	0.820265	0.7354	0.90513	0.629905	0.0574305		9	1	NfL	0.445064							case_case	Full model	0.663317	0.865806	0.808485	0.923127	0.695528	0.0471695		BD2+	1.67317		61-70	1.56665						9	1
9	1	VGF	-0.552948							case_case	Full model	0.653266	0.82642	0.742453	0.910387	0.629905	0.0574305		9	1	SYUB	0							case_case	Full model	0.668342	0.872258	0.813982	0.930534	0.695528	0.0471695		BD2+	-1.22077		61-70	0.585376						9	1
9	1	p1433Z	-0.532733							case_case	Full model	0.658291	0.830095	0.745522	0.914668	0.629905	0.0574305		9	1	VGF	0							case_case	Full model	0.673367	0.874839	0.817785	0.931892	0.695528	0.0471695		CON	-0.733575		51-60	0.878792						9	1
9	2	ALBQ	-0.474367							case_case	Full model	0.663317	0.831345	0.748238	0.914452	0.629905	0.0574305		9	2	CPLX2	-0.308827							case_case	Full model	0.678392	0.874839	0.817785	0.931892	0.695528	0.0471695		SCZ	2.20218		0-50	-0.187869						9	2
9	2	C5	0.58692							case_case	Full model	0.668342	0.835038	0.750658	0.919418	0.629905	0.0574305		9	2	CSTN1	-0.175337							case_case	Full model	0.683417	0.877419	0.819862	0.934977	0.695528	0.0471695		SCZ+	1.53466		71-80	0.772712						9	2
9	2	CSTN1	-0.741784							case_case	Full model	0.673367	0.839337	0.75578	0.922894	0.629905	0.0574305		9	2	GDIA	0.696941							case_case	Full model	0.688442	0.882581	0.822936	0.942226	0.695528	0.0471695		SCZ+	0.594369		71-80	1.13136						9	2
9	2	GRIA4	-0.114334							case_case	Full model	0.678392	0.841799	0.760003	0.923595	0.629905	0.0574305		9	2	GRIA4	-0.537436							case_case	Full model	0.693467	0.883871	0.824497	0.943245	0.695528	0.0471695		SCZ	1.34732		61-70	-1.3561						9	2
9	2	LAMP1	0.715797							case_case	Full model	0.683417	0.843636	0.761168	0.926105	0.629905	0.0574305		9	2	LAMP1	0.748326							case_case	Full model	0.698492	0.885806	0.829665	0.941948	0.695528	0.0471695		BD2+	-0.576613		51-60	2.75235						9	2
9	2	NEUG	0.435087							case_case	Full model	0.688442	0.846723	0.766638	0.926809	0.629905	0.0574305		9	2	NEUG	0.0640954							case_case	Full model	0.703518	0.887097	0.832086	0.942108	0.695528	0.0471695		CON	0.533702		71-80	-1.03875						9	2
9	2	NPTX2	-0.92001							case_case	Full model	0.693467	0.851686	0.771171	0.932201	0.629905	0.0574305		9	2	NPTX2	-0.544319							case_case	Full model	0.708543	0.889677	0.834343	0.945012	0.695528	0.0471695		CON	0.9105		71-80	0.70575						9	2
9	2	THY1	0.696375							case_case	Full model	0.698492	0.856023	0.776647	0.935399	0.629905	0.0574305		9	2	NfL	0.324325							case_case	Full model	0.713568	0.892258	0.836725	0.947791	0.695528	0.0471695		CON	-0.747635		71-80	1.69147						9	2
9	2	VGF	-0.446886							case_case	Full model	0.703518	0.859716	0.780879	0.938553	0.629905	0.0574305		9	2	SYUB	0.117643							case_case	Full model	0.718593	0.897419	0.844599	0.95024	0.695528	0.0471695		SCZ	0.139846		0-50	2.20436						9	2
9	2	p1433Z	-0.271208							case_case	Full model	0.708543	0.859716	0.780879	0.938553	0.629905	0.0574305		9	2	VGF	-0.122781							case_case	Full model	0.723618	0.900645	0.847764	0.953526	0.695528	0.0471695		BD2+	1.31933		61-70	0.269295						9	2
9	3	ALBQ	-0.0745321							case_case	Full model	0.713568	0.862197	0.785168	0.939226	0.629905	0.0574305		9	3	CPLX2	-0.940032							case_case	Full model	0.728643	0.902581	0.84984	0.955321	0.695528	0.0471695		CON	-0.855707		71-80	1.84642						9	3
9	3	C5	0.190166							case_case	Full model	0.718593	0.862803	0.785765	0.939841	0.629905	0.0574305		9	3	CSTN1	-0.725582							case_case	Full model	0.733668	0.905161	0.853265	0.957057	0.695528	0.0471695		BD2+	0.520303		71-80	1.05295						9	3
9	3	CSTN1	-0.300553							case_case	Full model	0.723618	0.867102	0.790229	0.943975	0.629905	0.0574305		9	3	GDIA	0.784503							case_case	Full model	0.738693	0.907742	0.853996	0.961487	0.695528	0.0471695		CON	0.377712		81-90	0.409674						9	3
9	3	GRIA4	-0.454796							case_case	Full model	0.728643	0.868939	0.790219	0.94766	0.629905	0.0574305		9	3	GRIA4	-0.441009							case_case	Full model	0.743719	0.909032	0.857022	0.961043	0.695528	0.0471695		BD2+	-0.98043		71-80	0.438142						9	3
9	3	LAMP1	0.68753							case_case	Full model	0.733668	0.87517	0.801696	0.948644	0.629905	0.0574305		9	3	LAMP1	0.367559							case_case	Full model	0.748744	0.910323	0.857261	0.963384	0.695528	0.0471695		BD2+	0.0580824		81-90	-2.51974						9	3
9	3	NEUG	0.571872							case_case	Full model	0.738693	0.882008	0.81191	0.952105	0.629905	0.0574305		9	3	NEUG	0.357414							case_case	Full model	0.753769	0.912258	0.86176	0.962756	0.695528	0.0471695		BD2+	-0.0589651		81-90	-0.906108						9	3
9	3	NPTX2	-0.551226							case_case	Full model	0.743719	0.883883	0.813576	0.954189	0.629905	0.0574305		9	3	NPTX2	-0.73203							case_case	Full model	0.758794	0.916129	0.869588	0.962671	0.695528	0.0471695		SCZ+	2.03256		61-70	-0.203537						9	3
9	3	THY1	0							case_case	Full model	0.748744	0.886989	0.819303	0.954675	0.629905	0.0574305		9	3	NfL	0.135509							case_case	Full model	0.763819	0.918065	0.872814	0.963315	0.695528	0.0471695		BD1	0.0838434		51-60	-1.60673						9	3
9	3	VGF	-0.625297							case_case	Full model	0.753769	0.890038	0.823056	0.95702	0.629905	0.0574305		9	3	SYUB	0.722722							case_case	Full model	0.768844	0.922581	0.879845	0.965316	0.695528	0.0471695		ADHD	-0.846574		61-70	0.68159						9	3
9	3	p1433Z	-0.0395778							case_case	Full model	0.758794	0.894943	0.828792	0.961094	0.629905	0.0574305		9	3	VGF	-0.75788							case_case	Full model	0.773869	0.923871	0.881255	0.966487	0.695528	0.0471695		CON	0.459457		61-70	-1.23339						9	3
9	4	ALBQ	-0.461652							case_case	Full model	0.763819	0.89803	0.83458	0.961481	0.629905	0.0574305		9	4	CPLX2	-0.861437							case_case	Full model	0.778894	0.925806	0.882947	0.968666	0.695528	0.0471695		CON	1.36812		51-60	1.2097						9	4
9	4	C5	0.728341							case_case	Full model	0.768844	0.900492	0.838956	0.962029	0.629905	0.0574305		9	4	CSTN1	-0.525322							case_case	Full model	0.78392	0.927742	0.884238	0.971246	0.695528	0.0471695		ADHD	-0.429019		81-90	0.269656						9	4
9	4	CSTN1	-0.724874							case_case	Full model	0.773869	0.904205	0.842942	0.965467	0.629905	0.0574305		9	4	GDIA	0.61807							case_case	Full model	0.788945	0.928387	0.885508	0.971267	0.695528	0.0471695		ADHD	0.00123164		61-70	-1.16258						9	4
9	4	GRIA4	-0.586555							case_case	Full model	0.778894	0.905455	0.844162	0.966747	0.629905	0.0574305		9	4	GRIA4	-0.55359							case_case	Full model	0.79397	0.930968	0.888227	0.973708	0.695528	0.0471695		CON	-0.234791		61-70	0.218326						9	4
9	4	LAMP1	1.11421							case_case	Full model	0.78392	0.909792	0.852426	0.967158	0.629905	0.0574305		9	4	LAMP1	0.683291							case_case	Full model	0.798995	0.933548	0.893158	0.973939	0.695528	0.0471695		BD2+	0.894195		61-70	2.37053						9	4
9	4	NEUG	0.715533							case_case	Full model	0.788945	0.912292	0.853421	0.971162	0.629905	0.0574305		9	4	NEUG	0.823054							case_case	Full model	0.80402	0.933548	0.893158	0.973939	0.695528	0.0471695		CON	1.15437		61-70	-0.51393						9	4
9	4	NPTX2	-0.681218							case_case	Full model	0.79397	0.914129	0.855292	0.972966	0.629905	0.0574305		9	4	NPTX2	-1.21447							case_case	Full model	0.809045	0.934194	0.892996	0.975391	0.695528	0.0471695		CON	-0.270029		0-50	1.51673						9	4
9	4	THY1	0							case_case	Full model	0.798995	0.918447	0.864348	0.972546	0.629905	0.0574305		9	4	NfL	0.457914							case_case	Full model	0.81407	0.94129	0.898709	0.983872	0.695528	0.0471695		CON	-1.6099		71-80	-0.406744						9	4
9	4	VGF	-0.389428							case_case	Full model	0.80402	0.920303	0.866112	0.974494	0.629905	0.0574305		9	4	SYUB	0.836339							case_case	Full model	0.819095	0.944516	0.901761	0.987272	0.695528	0.0471695		BD2+	0.361905		51-60	-1.26167						9	4
9	4	p1433Z	-0.221897							case_case	Full model	0.809045	0.921515	0.866903	0.976127	0.629905	0.0574305		9	4	VGF	-1.60299							case_case	Full model	0.824121	0.946452	0.90391	0.988993	0.695528	0.0471695		BD2+	1.07985		71-80	0.658964						9	4
										case_case	Full model	0.81407	0.923977	0.869075	0.97888	0.629905	0.0574305												case_case	Full model	0.829146	0.947742	0.905562	0.989922	0.695528	0.0471695		BD2+	-0.0136206		81-90	-1.29299
										case_case	Full model	0.819095	0.925833	0.870647	0.98102	0.629905	0.0574305												case_case	Full model	0.834171	0.951613	0.909756	0.99347	0.695528	0.0471695		SCZ	1.77365		61-70	-0.467887
										case_case	Full model	0.824121	0.927064	0.871934	0.982195	0.629905	0.0574305												case_case	Full model	0.839196	0.952903	0.911577	0.994229	0.695528	0.0471695		BD2+	0.383602		51-60	0.491393
										case_case	Full model	0.829146	0.930152	0.878731	0.981572	0.629905	0.0574305												case_case	Full model	0.844221	0.954194	0.913447	0.99494	0.695528	0.0471695		BD2+	-0.0532447		51-60	-0.311664
										case_case	Full model	0.834171	0.933883	0.884006	0.983759	0.629905	0.0574305												case_case	Full model	0.849246	0.956129	0.916616	0.995642	0.695528	0.0471695		CON	0.162331		81-90	0.662053
										case_case	Full model	0.839196	0.935114	0.885954	0.984273	0.629905	0.0574305												case_case	Full model	0.854271	0.957419	0.917542	0.997296	0.695528	0.0471695		BD1	-0.0620363		51-60	-0.309433
										case_case	Full model	0.844221	0.938807	0.891512	0.986102	0.629905	0.0574305												case_case	Full model	0.859296	0.959355	0.92146	0.997249	0.695528	0.0471695		BD1	1.04656		81-90	0.706544
										case_case	Full model	0.849246	0.939432	0.89237	0.986493	0.629905	0.0574305												case_case	Full model	0.864322	0.960645	0.923612	0.997678	0.695528	0.0471695		CON	-0.480908		0-50	1.47616
										case_case	Full model	0.854271	0.941932	0.894201	0.989663	0.629905	0.0574305												case_case	Full model	0.869347	0.964516	0.928084	1	0.695528	0.0471695		ADHD	-0.612178		61-70	-0.565293
										case_case	Full model	0.859296	0.942557	0.89468	0.990433	0.629905	0.0574305												case_case	Full model	0.874372	0.965161	0.929561	1	0.695528	0.0471695		BD2+	1.14993		51-60	2.6916
										case_case	Full model	0.864322	0.945625	0.90119	0.99006	0.629905	0.0574305												case_case	Full model	0.879397	0.966452	0.93078	1	0.695528	0.0471695		CON	1.71444		61-70	-0.617414
										case_case	Full model	0.869347	0.946231	0.901677	0.990785	0.629905	0.0574305												case_case	Full model	0.884422	0.968387	0.932996	1	0.695528	0.0471695		ADHD	0.630586		61-70	0.367402
										case_case	Full model	0.874372	0.947481	0.902304	0.992658	0.629905	0.0574305												case_case	Full model	0.889447	0.969677	0.935557	1	0.695528	0.0471695		CON	-1.27295		61-70	1.07142
										case_case	Full model	0.879397	0.951193	0.90834	0.994046	0.629905	0.0574305												case_case	Full model	0.894472	0.970968	0.936947	1	0.695528	0.0471695		CON	-0.00336494		51-60	-0.118289
										case_case	Full model	0.884422	0.951799	0.908902	0.994696	0.629905	0.0574305												case_case	Full model	0.899497	0.970968	0.936947	1	0.695528	0.0471695		BD2+	1.20651		71-80	1.41249
										case_case	Full model	0.889447	0.954886	0.914323	0.995449	0.629905	0.0574305												case_case	Full model	0.904523	0.973548	0.941828	1	0.695528	0.0471695		BD2+	-1.26167		61-70	-1.40953
										case_case	Full model	0.894472	0.958561	0.919155	0.997967	0.629905	0.0574305												case_case	Full model	0.909548	0.974194	0.942266	1	0.695528	0.0471695		SCZ	2.5861		71-80	-0.947657
										case_case	Full model	0.899497	0.961648	0.925313	0.997982	0.629905	0.0574305												case_case	Full model	0.914573	0.976129	0.945693	1	0.695528	0.0471695		ADHD	0.418144		61-70	0.646045
										case_case	Full model	0.904523	0.962273	0.925547	0.998999	0.629905	0.0574305												case_case	Full model	0.919598	0.978065	0.94933	1	0.695528	0.0471695		ADHD	-0.130056		61-70	-1.27141
										case_case	Full model	0.909548	0.966004	0.93217	0.999838	0.629905	0.0574305												case_case	Full model	0.924623	0.97871	0.951361	1	0.695528	0.0471695		BD2+	0.396976		61-70	0.55804
										case_case	Full model	0.914573	0.967841	0.935842	0.99984	0.629905	0.0574305												case_case	Full model	0.929648	0.98129	0.955974	1	0.695528	0.0471695		BD2+	1.95233		61-70	-0.408365
										case_case	Full model	0.919598	0.970928	0.939306	1	0.629905	0.0574305												case_case	Full model	0.934673	0.983226	0.958633	1	0.695528	0.0471695		ADHD	0.922225		71-80	-1.20371
										case_case	Full model	0.924623	0.972178	0.94196	1	0.629905	0.0574305												case_case	Full model	0.939698	0.983871	0.959269	1	0.695528	0.0471695		BD1	3.0703		51-60	3.41143
										case_case	Full model	0.929648	0.974053	0.944448	1	0.629905	0.0574305												case_case	Full model	0.944724	0.984516	0.960802	1	0.695528	0.0471695		BD2+	1.40833		81-90	-0.0480518
										case_case	Full model	0.934673	0.98089	0.95235	1	0.629905	0.0574305												case_case	Full model	0.949749	0.987097	0.965482	1	0.695528	0.0471695		BD2+	-2.03189		51-60	0.676535
										case_case	Full model	0.939698	0.985208	0.95926	1	0.629905	0.0574305												case_case	Full model	0.954774	0.988387	0.967009	1	0.695528	0.0471695		SCZ+	2.44657		81-90	1.51544
										case_case	Full model	0.944724	0.985208	0.95926	1	0.629905	0.0574305												case_case	Full model	0.959799	0.988387	0.967009	1	0.695528	0.0471695		BD1psy	-0.519541		51-60	1.91003
										case_case	Full model	0.949749	0.988258	0.964888	1	0.629905	0.0574305												case_case	Full model	0.964824	0.989032	0.967804	1	0.695528	0.0471695		BD2+psy	5.0711		61-70	-0.679623
										case_case	Full model	0.954774	0.991345	0.974793	1	0.629905	0.0574305												case_case	Full model	0.969849	0.990323	0.969458	1	0.695528	0.0471695		ADHD	0.328965		91-100	0.397978
										case_case	Full model	0.959799	0.991345	0.974793	1	0.629905	0.0574305												case_case	Full model	0.974874	0.990323	0.969458	1	0.695528	0.0471695		CON	0.646044		0-50	0.227963
										case_case	Full model	0.964824	0.991345	0.974793	1	0.629905	0.0574305												case_case	Full model	0.979899	0.990323	0.969458	1	0.695528	0.0471695		BD1psy	1.47616		61-70	0.950041
										case_case	Full model	0.969849	0.994413	0.979497	1	0.629905	0.0574305												case_case	Full model	0.984925	0.996774	0.985025	1	0.695528	0.0471695		BD2+	2.40785		81-90	-1.13314
										case_case	Full model	0.974874	0.994413	0.979497	1	0.629905	0.0574305												case_case	Full model	0.98995	0.996774	0.985025	1	0.695528	0.0471695		ADHD	0.857122		71-80	-0.957085
										case_case	Full model	0.979899	0.994413	0.979497	1	0.629905	0.0574305												case_case	Full model	0.994975	0.996774	0.985025	1	0.695528	0.0471695		BD2+	1.60128		61-70	0.0269631
										case_case	Full model	0.984925	0.996894	0.98748	1	0.629905	0.0574305												case_case	Full model	1	1	1	1	0.695528	0.0471695		CON	-0.5862		71-80	-0.84474
										case_case	Full model	0.98995	0.996894	0.98748	1	0.629905	0.0574305												case_case	LAMP1-NPTX2	0	0			0.67131			ADHD	0.366038		51-60	1.12033
										case_case	Full model	0.994975	0.996894	0.98748	1	0.629905	0.0574305												case_case	LAMP1-NPTX2	0.00353357	0			0.67131			ADHD	0.662053		51-60	0.429979
										case_case	Full model	1	1	1	1	0.629905	0.0574305												case_case	LAMP1-NPTX2	0.00353357	0.0129032			0.67131			BD1psy	0.194851		71-80	-0.226112
										case_case	LAMP1-NPTX2	0	0			0.645294													case_case	LAMP1-NPTX2	0.0176678	0.0129032			0.67131			BD2+	1.51673		71-80	-0.0532447
										case_case	LAMP1-NPTX2	0	0.00617284			0.645294													case_case	LAMP1-NPTX2	0.0176678	0.0193548			0.67131			CON	-0.769422		61-70	-0.0136206
										case_case	LAMP1-NPTX2	0.00327869	0.00617284			0.645294													case_case	LAMP1-NPTX2	0.0212014	0.0193548			0.67131			BD1psy	0.811994		51-60	1.69849
										case_case	LAMP1-NPTX2	0.00327869	0.0123457			0.645294													case_case	LAMP1-NPTX2	0.0212014	0.0258065			0.67131			BD2+	1.46129		61-70	-0.738305
										case_case	LAMP1-NPTX2	0.00655738	0.0123457			0.645294													case_case	LAMP1-NPTX2	0.024735	0.0258065			0.67131			CON	1.27131		81-90	0.377712
										case_case	LAMP1-NPTX2	0.00655738	0.0185185			0.645294													case_case	LAMP1-NPTX2	0.024735	0.0516129			0.67131			BD2+	-0.708745		61-70	0.293473
										case_case	LAMP1-NPTX2	0.0229508	0.0185185			0.645294													case_case	LAMP1-NPTX2	0.0282686	0.0516129			0.67131			BD2+	-0.738305		51-60	-1.60539
										case_case	LAMP1-NPTX2	0.0229508	0.0246914			0.645294													case_case	LAMP1-NPTX2	0.0282686	0.0774194			0.67131			SCZ+	-0.187869		61-70	1.14993
										case_case	LAMP1-NPTX2	0.0262295	0.0246914			0.645294													case_case	LAMP1-NPTX2	0.0353357	0.0774194			0.67131			BD2+	-0.701255		61-70	-0.801025
										case_case	LAMP1-NPTX2	0.0262295	0.0308642			0.645294													case_case	LAMP1-NPTX2	0.0353357	0.0967742			0.67131			ADHD	-0.430863		81-90	-0.638884
										case_case	LAMP1-NPTX2	0.0393443	0.0308642			0.645294													case_case	LAMP1-NPTX2	0.0388693	0.0967742			0.67131			BD2+	1.34187		61-70	0.0580824
										case_case	LAMP1-NPTX2	0.0393443	0.037037			0.645294													case_case	LAMP1-NPTX2	0.0388693	0.103226			0.67131			CON	1.41249		61-70	-0.16382
										case_case	LAMP1-NPTX2	0.042623	0.037037			0.645294													case_case	LAMP1-NPTX2	0.0459364	0.103226			0.67131			ADHD	-0.16382		91-100	-1.30559
										case_case	LAMP1-NPTX2	0.042623	0.0493827			0.645294													case_case	LAMP1-NPTX2	0.0459364	0.109677			0.67131			CON	0.772712		71-80	-1.93986
										case_case	LAMP1-NPTX2	0.0459016	0.0493827			0.645294													case_case	LAMP1-NPTX2	0.0600707	0.109677			0.67131			SCZ	1.35968		0-50	1.02401
										case_case	LAMP1-NPTX2	0.0459016	0.0679012			0.645294													case_case	LAMP1-NPTX2	0.0600707	0.122581			0.67131			BD1	2.69943		71-80	-0.876132
										case_case	LAMP1-NPTX2	0.052459	0.0679012			0.645294													case_case	LAMP1-NPTX2	0.0636042	0.122581			0.67131			BD1	1.69147		71-80	-1.05041
										case_case	LAMP1-NPTX2	0.052459	0.0740741			0.645294													case_case	LAMP1-NPTX2	0.0636042	0.135484			0.67131			BD1psy	1.92561		51-60	0.498828
										case_case	LAMP1-NPTX2	0.0557377	0.0740741			0.645294													case_case	LAMP1-NPTX2	0.0706714	0.135484			0.67131			BD1psy	0.740325		71-80	0.0175658
										case_case	LAMP1-NPTX2	0.0557377	0.0864198			0.645294													case_case	LAMP1-NPTX2	0.0706714	0.141935			0.67131			ADHD	-0.266354		61-70	-0.202464
										case_case	LAMP1-NPTX2	0.0590164	0.0864198			0.645294													case_case	LAMP1-NPTX2	0.0777385	0.141935			0.67131			ADHD	0.203951		71-80	0.429004
										case_case	LAMP1-NPTX2	0.0590164	0.0987654			0.645294													case_case	LAMP1-NPTX2	0.0777385	0.148387			0.67131			SCZ+	0.435555
										case_case	LAMP1-NPTX2	0.0655738	0.0987654			0.645294													case_case	LAMP1-NPTX2	0.0812721	0.148387			0.67131			BD1	0.501948
										case_case	LAMP1-NPTX2	0.0655738	0.141975			0.645294													case_case	LAMP1-NPTX2	0.0812721	0.16129			0.67131			BD1	1.13136
										case_case	LAMP1-NPTX2	0.0688525	0.141975			0.645294													case_case	LAMP1-NPTX2	0.0848057	0.16129			0.67131			BD2+	-0.332565
										case_case	LAMP1-NPTX2	0.0688525	0.154321			0.645294													case_case	LAMP1-NPTX2	0.0848057	0.167742			0.67131			CON	-0.904791
										case_case	LAMP1-NPTX2	0.0786885	0.154321			0.645294													case_case	LAMP1-NPTX2	0.0954064	0.167742			0.67131			BD1psy	1.20078
										case_case	LAMP1-NPTX2	0.0786885	0.166667			0.645294													case_case	LAMP1-NPTX2	0.0954064	0.180645			0.67131			BD2+	0.112957
										case_case	LAMP1-NPTX2	0.0852459	0.166667			0.645294													case_case	LAMP1-NPTX2	0.0989399	0.180645			0.67131			BD2+	-0.140915
										case_case	LAMP1-NPTX2	0.0852459	0.17284			0.645294													case_case	LAMP1-NPTX2	0.0989399	0.187097			0.67131			CON	-1.93986
										case_case	LAMP1-NPTX2	0.095082	0.17284			0.645294													case_case	LAMP1-NPTX2	0.102473	0.187097			0.67131			BD2+	0.239666
										case_case	LAMP1-NPTX2	0.095082	0.179012			0.645294													case_case	LAMP1-NPTX2	0.102473	0.2			0.67131			BD2+	-0.230263
										case_case	LAMP1-NPTX2	0.0983607	0.179012			0.645294													case_case	LAMP1-NPTX2	0.106007	0.2			0.67131			BD2+	1.336
										case_case	LAMP1-NPTX2	0.0983607	0.197531			0.645294													case_case	LAMP1-NPTX2	0.106007	0.206452			0.67131			BD2+psy	-0.406744
										case_case	LAMP1-NPTX2	0.108197	0.197531			0.645294													case_case	LAMP1-NPTX2	0.109541	0.206452			0.67131			BD1psy	0.597445
										case_case	LAMP1-NPTX2	0.108197	0.209877			0.645294													case_case	LAMP1-NPTX2	0.109541	0.212903			0.67131			SCZ+	-0.118289
										case_case	LAMP1-NPTX2	0.114754	0.209877			0.645294													case_case	LAMP1-NPTX2	0.113074	0.212903			0.67131			BD2+	1.84642
										case_case	LAMP1-NPTX2	0.114754	0.228395			0.645294													case_case	LAMP1-NPTX2	0.113074	0.225806			0.67131			BD2+	1.0669
										case_case	LAMP1-NPTX2	0.127869	0.228395			0.645294													case_case	LAMP1-NPTX2	0.123675	0.225806			0.67131			BD1psy	0.557886
										case_case	LAMP1-NPTX2	0.127869	0.234568			0.645294													case_case	LAMP1-NPTX2	0.123675	0.232258			0.67131			SCZ+	1.75659
										case_case	LAMP1-NPTX2	0.131148	0.234568			0.645294													case_case	LAMP1-NPTX2	0.130742	0.232258			0.67131			BD1psy	0.188828
										case_case	LAMP1-NPTX2	0.131148	0.240741			0.645294													case_case	LAMP1-NPTX2	0.130742	0.23871			0.67131			BD1psy	1.28841
										case_case	LAMP1-NPTX2	0.144262	0.240741			0.645294													case_case	LAMP1-NPTX2	0.134276	0.23871			0.67131			BD1psy	0.160545
										case_case	LAMP1-NPTX2	0.144262	0.246914			0.645294													case_case	LAMP1-NPTX2	0.134276	0.245161			0.67131			CON	-0.226112
										case_case	LAMP1-NPTX2	0.15082	0.246914			0.645294													case_case	LAMP1-NPTX2	0.137809	0.245161			0.67131			BD2+	-0.2519
										case_case	LAMP1-NPTX2	0.15082	0.265432			0.645294													case_case	LAMP1-NPTX2	0.137809	0.258065			0.67131			CON	3.27997
										case_case	LAMP1-NPTX2	0.157377	0.265432			0.645294													case_case	LAMP1-NPTX2	0.141343	0.258065			0.67131			CON	-0.449482
										case_case	LAMP1-NPTX2	0.157377	0.271605			0.645294													case_case	LAMP1-NPTX2	0.141343	0.264516			0.67131			CON	-0.154627
										case_case	LAMP1-NPTX2	0.160656	0.271605			0.645294													case_case	LAMP1-NPTX2	0.144876	0.264516			0.67131			BD2+	0.429979
										case_case	LAMP1-NPTX2	0.160656	0.290123			0.645294													case_case	LAMP1-NPTX2	0.144876	0.283871			0.67131			CON	-0.589311
										case_case	LAMP1-NPTX2	0.163934	0.290123			0.645294													case_case	LAMP1-NPTX2	0.14841	0.283871			0.67131			BD2+	0.853672
										case_case	LAMP1-NPTX2	0.163934	0.296296			0.645294													case_case	LAMP1-NPTX2	0.14841	0.290323			0.67131			BD1psy	1.29857
										case_case	LAMP1-NPTX2	0.167213	0.296296			0.645294													case_case	LAMP1-NPTX2	0.159011	0.290323			0.67131			CON	0.70575
										case_case	LAMP1-NPTX2	0.167213	0.308642			0.645294													case_case	LAMP1-NPTX2	0.159011	0.296774			0.67131			ADHD	-0.402376
										case_case	LAMP1-NPTX2	0.183607	0.308642			0.645294													case_case	LAMP1-NPTX2	0.162544	0.296774			0.67131			BD2+	0.364901
										case_case	LAMP1-NPTX2	0.183607	0.320988			0.645294													case_case	LAMP1-NPTX2	0.162544	0.322581			0.67131			SCZ	0.296702
										case_case	LAMP1-NPTX2	0.190164	0.320988			0.645294													case_case	LAMP1-NPTX2	0.166078	0.322581			0.67131			ADHD	0.269295
										case_case	LAMP1-NPTX2	0.190164	0.333333			0.645294													case_case	LAMP1-NPTX2	0.166078	0.335484			0.67131			CON	-0.364226
										case_case	LAMP1-NPTX2	0.213115	0.333333			0.645294													case_case	LAMP1-NPTX2	0.176678	0.335484			0.67131			BD1	-0.715828
										case_case	LAMP1-NPTX2	0.213115	0.351852			0.645294													case_case	LAMP1-NPTX2	0.176678	0.367742			0.67131			CON	1.56259
										case_case	LAMP1-NPTX2	0.216393	0.351852			0.645294													case_case	LAMP1-NPTX2	0.187279	0.367742			0.67131			ADHD	0.16931
										case_case	LAMP1-NPTX2	0.216393	0.358025			0.645294													case_case	LAMP1-NPTX2	0.187279	0.374194			0.67131			SCZ	-0.430257
										case_case	LAMP1-NPTX2	0.222951	0.358025			0.645294													case_case	LAMP1-NPTX2	0.190813	0.374194			0.67131			BD1psy	0.196494
										case_case	LAMP1-NPTX2	0.222951	0.376543			0.645294													case_case	LAMP1-NPTX2	0.190813	0.387097			0.67131			SCZ	2.17011
										case_case	LAMP1-NPTX2	0.22623	0.376543			0.645294													case_case	LAMP1-NPTX2	0.194346	0.387097			0.67131			BD1	-0.669015
										case_case	LAMP1-NPTX2	0.22623	0.382716			0.645294													case_case	LAMP1-NPTX2	0.194346	0.393548			0.67131			BD2+	-0.692444
										case_case	LAMP1-NPTX2	0.229508	0.382716			0.645294													case_case	LAMP1-NPTX2	0.19788	0.393548			0.67131			SCZ	1.39397
										case_case	LAMP1-NPTX2	0.229508	0.395062			0.645294													case_case	LAMP1-NPTX2	0.19788	0.406452			0.67131			ADHD	-1.99132
										case_case	LAMP1-NPTX2	0.232787	0.395062			0.645294													case_case	LAMP1-NPTX2	0.201413	0.406452			0.67131			BD1	1.02845
										case_case	LAMP1-NPTX2	0.232787	0.407407			0.645294													case_case	LAMP1-NPTX2	0.201413	0.419355			0.67131			BD1	1.23935
										case_case	LAMP1-NPTX2	0.236066	0.407407			0.645294													case_case	LAMP1-NPTX2	0.204947	0.419355			0.67131			BD2+	1.31587
										case_case	LAMP1-NPTX2	0.236066	0.41358			0.645294													case_case	LAMP1-NPTX2	0.204947	0.425806			0.67131			BD2+	0.663697
										case_case	LAMP1-NPTX2	0.239344	0.41358			0.645294													case_case	LAMP1-NPTX2	0.212014	0.425806			0.67131			BD2+psy	0.479606
										case_case	LAMP1-NPTX2	0.239344	0.419753			0.645294													case_case	LAMP1-NPTX2	0.212014	0.432258			0.67131			SCZ	1.22653
										case_case	LAMP1-NPTX2	0.24918	0.419753			0.645294													case_case	LAMP1-NPTX2	0.219081	0.432258			0.67131			ADHD	-0.296373
										case_case	LAMP1-NPTX2	0.24918	0.425926			0.645294													case_case	LAMP1-NPTX2	0.219081	0.445161			0.67131			BD2+	-0.342249
										case_case	LAMP1-NPTX2	0.262295	0.425926			0.645294													case_case	LAMP1-NPTX2	0.226148	0.445161			0.67131			BD2+	1.5067
										case_case	LAMP1-NPTX2	0.262295	0.432099			0.645294													case_case	LAMP1-NPTX2	0.226148	0.451613			0.67131			SCZ	1.4954
										case_case	LAMP1-NPTX2	0.268852	0.432099			0.645294													case_case	LAMP1-NPTX2	0.233216	0.451613			0.67131			BD2+psy	1.57973
										case_case	LAMP1-NPTX2	0.268852	0.438272			0.645294													case_case	LAMP1-NPTX2	0.233216	0.464516			0.67131			CON	-1.20371
										case_case	LAMP1-NPTX2	0.27541	0.438272			0.645294													case_case	LAMP1-NPTX2	0.240283	0.464516			0.67131			CON	-1.48505
										case_case	LAMP1-NPTX2	0.27541	0.444444			0.645294													case_case	LAMP1-NPTX2	0.240283	0.470968			0.67131			CON	0.516617
										case_case	LAMP1-NPTX2	0.278689	0.444444			0.645294													case_case	LAMP1-NPTX2	0.243816	0.470968			0.67131			BD1psy	-0.376693
										case_case	LAMP1-NPTX2	0.278689	0.450617			0.645294													case_case	LAMP1-NPTX2	0.243816	0.477419			0.67131			CON	0.435546
										case_case	LAMP1-NPTX2	0.288525	0.450617			0.645294													case_case	LAMP1-NPTX2	0.24735	0.477419			0.67131			BD2+	0.249726
										case_case	LAMP1-NPTX2	0.288525	0.45679			0.645294													case_case	LAMP1-NPTX2	0.24735	0.483871			0.67131			BD2+	1.78674
										case_case	LAMP1-NPTX2	0.291803	0.45679			0.645294													case_case	LAMP1-NPTX2	0.265018	0.483871			0.67131			CON	0.512159
										case_case	LAMP1-NPTX2	0.291803	0.462963			0.645294													case_case	LAMP1-NPTX2	0.265018	0.490323			0.67131			BD1psy	-0.119912
										case_case	LAMP1-NPTX2	0.295082	0.462963			0.645294													case_case	LAMP1-NPTX2	0.272085	0.490323			0.67131			ADHD	1.41264
										case_case	LAMP1-NPTX2	0.295082	0.481481			0.645294													case_case	LAMP1-NPTX2	0.272085	0.496774			0.67131			ADHD	-0.591638
										case_case	LAMP1-NPTX2	0.337705	0.481481			0.645294													case_case	LAMP1-NPTX2	0.275618	0.496774			0.67131			BD2+	0.125702
										case_case	LAMP1-NPTX2	0.337705	0.518519			0.645294													case_case	LAMP1-NPTX2	0.275618	0.503226			0.67131
										case_case	LAMP1-NPTX2	0.344262	0.518519			0.645294													case_case	LAMP1-NPTX2	0.282686	0.503226			0.67131
										case_case	LAMP1-NPTX2	0.344262	0.524691			0.645294													case_case	LAMP1-NPTX2	0.282686	0.529032			0.67131
										case_case	LAMP1-NPTX2	0.347541	0.524691			0.645294													case_case	LAMP1-NPTX2	0.289753	0.529032			0.67131
										case_case	LAMP1-NPTX2	0.347541	0.530864			0.645294													case_case	LAMP1-NPTX2	0.289753	0.541935			0.67131
										case_case	LAMP1-NPTX2	0.354098	0.530864			0.645294													case_case	LAMP1-NPTX2	0.293286	0.541935			0.67131
										case_case	LAMP1-NPTX2	0.354098	0.54321			0.645294													case_case	LAMP1-NPTX2	0.293286	0.554839			0.67131
										case_case	LAMP1-NPTX2	0.360656	0.54321			0.645294													case_case	LAMP1-NPTX2	0.29682	0.554839			0.67131
										case_case	LAMP1-NPTX2	0.360656	0.567901			0.645294													case_case	LAMP1-NPTX2	0.29682	0.56129			0.67131
										case_case	LAMP1-NPTX2	0.377049	0.567901			0.645294													case_case	LAMP1-NPTX2	0.310954	0.56129			0.67131
										case_case	LAMP1-NPTX2	0.377049	0.574074			0.645294													case_case	LAMP1-NPTX2	0.310954	0.574194			0.67131
										case_case	LAMP1-NPTX2	0.393443	0.574074			0.645294													case_case	LAMP1-NPTX2	0.332155	0.574194			0.67131
										case_case	LAMP1-NPTX2	0.393443	0.598765			0.645294													case_case	LAMP1-NPTX2	0.332155	0.587097			0.67131
										case_case	LAMP1-NPTX2	0.413115	0.598765			0.645294													case_case	LAMP1-NPTX2	0.342756	0.587097			0.67131
										case_case	LAMP1-NPTX2	0.413115	0.604938			0.645294													case_case	LAMP1-NPTX2	0.342756	0.6			0.67131
										case_case	LAMP1-NPTX2	0.419672	0.604938			0.645294													case_case	LAMP1-NPTX2	0.349823	0.6			0.67131
										case_case	LAMP1-NPTX2	0.419672	0.611111			0.645294													case_case	LAMP1-NPTX2	0.349823	0.606452			0.67131
										case_case	LAMP1-NPTX2	0.422951	0.611111			0.645294													case_case	LAMP1-NPTX2	0.353357	0.606452			0.67131
										case_case	LAMP1-NPTX2	0.422951	0.641975			0.645294													case_case	LAMP1-NPTX2	0.353357	0.612903			0.67131
										case_case	LAMP1-NPTX2	0.42623	0.641975			0.645294													case_case	LAMP1-NPTX2	0.367491	0.612903			0.67131
										case_case	LAMP1-NPTX2	0.42623	0.654321			0.645294													case_case	LAMP1-NPTX2	0.367491	0.619355			0.67131
										case_case	LAMP1-NPTX2	0.436066	0.654321			0.645294													case_case	LAMP1-NPTX2	0.385159	0.619355			0.67131
										case_case	LAMP1-NPTX2	0.436066	0.660494			0.645294													case_case	LAMP1-NPTX2	0.385159	0.632258			0.67131
										case_case	LAMP1-NPTX2	0.44918	0.660494			0.645294													case_case	LAMP1-NPTX2	0.40636	0.632258			0.67131
										case_case	LAMP1-NPTX2	0.44918	0.666667			0.645294													case_case	LAMP1-NPTX2	0.40636	0.651613			0.67131
										case_case	LAMP1-NPTX2	0.455738	0.666667			0.645294													case_case	LAMP1-NPTX2	0.413428	0.651613			0.67131
										case_case	LAMP1-NPTX2	0.455738	0.67284			0.645294													case_case	LAMP1-NPTX2	0.413428	0.658065			0.67131
										case_case	LAMP1-NPTX2	0.465574	0.67284			0.645294													case_case	LAMP1-NPTX2	0.416961	0.658065			0.67131
										case_case	LAMP1-NPTX2	0.465574	0.685185			0.645294													case_case	LAMP1-NPTX2	0.416961	0.677419			0.67131
										case_case	LAMP1-NPTX2	0.478689	0.685185			0.645294													case_case	LAMP1-NPTX2	0.431095	0.677419			0.67131
										case_case	LAMP1-NPTX2	0.478689	0.691358			0.645294													case_case	LAMP1-NPTX2	0.431095	0.683871			0.67131
										case_case	LAMP1-NPTX2	0.491803	0.691358			0.645294													case_case	LAMP1-NPTX2	0.441696	0.683871			0.67131
										case_case	LAMP1-NPTX2	0.498361	0.703704			0.645294													case_case	LAMP1-NPTX2	0.441696	0.690323			0.67131
										case_case	LAMP1-NPTX2	0.501639	0.703704			0.645294													case_case	LAMP1-NPTX2	0.44523	0.690323			0.67131
										case_case	LAMP1-NPTX2	0.501639	0.709877			0.645294													case_case	LAMP1-NPTX2	0.44523	0.703226			0.67131
										case_case	LAMP1-NPTX2	0.508197	0.709877			0.645294													case_case	LAMP1-NPTX2	0.45583	0.703226			0.67131
										case_case	LAMP1-NPTX2	0.508197	0.716049			0.645294													case_case	LAMP1-NPTX2	0.45583	0.709677			0.67131
										case_case	LAMP1-NPTX2	0.521311	0.716049			0.645294													case_case	LAMP1-NPTX2	0.462898	0.709677			0.67131
										case_case	LAMP1-NPTX2	0.521311	0.722222			0.645294													case_case	LAMP1-NPTX2	0.462898	0.716129			0.67131
										case_case	LAMP1-NPTX2	0.527869	0.722222			0.645294													case_case	LAMP1-NPTX2	0.466431	0.716129			0.67131
										case_case	LAMP1-NPTX2	0.527869	0.728395			0.645294													case_case	LAMP1-NPTX2	0.466431	0.722581			0.67131
										case_case	LAMP1-NPTX2	0.531148	0.728395			0.645294													case_case	LAMP1-NPTX2	0.469965	0.722581			0.67131
										case_case	LAMP1-NPTX2	0.531148	0.734568			0.645294													case_case	LAMP1-NPTX2	0.469965	0.729032			0.67131
										case_case	LAMP1-NPTX2	0.537705	0.734568			0.645294													case_case	LAMP1-NPTX2	0.477032	0.741935			0.67131
										case_case	LAMP1-NPTX2	0.537705	0.753086			0.645294													case_case	LAMP1-NPTX2	0.477032	0.754839			0.67131
										case_case	LAMP1-NPTX2	0.554098	0.753086			0.645294													case_case	LAMP1-NPTX2	0.484099	0.754839			0.67131
										case_case	LAMP1-NPTX2	0.554098	0.759259			0.645294													case_case	LAMP1-NPTX2	0.484099	0.76129			0.67131
										case_case	LAMP1-NPTX2	0.557377	0.759259			0.645294													case_case	LAMP1-NPTX2	0.487633	0.76129			0.67131
										case_case	LAMP1-NPTX2	0.557377	0.765432			0.645294													case_case	LAMP1-NPTX2	0.487633	0.774194			0.67131
										case_case	LAMP1-NPTX2	0.563934	0.765432			0.645294													case_case	LAMP1-NPTX2	0.515901	0.774194			0.67131
										case_case	LAMP1-NPTX2	0.563934	0.777778			0.645294													case_case	LAMP1-NPTX2	0.515901	0.780645			0.67131
										case_case	LAMP1-NPTX2	0.567213	0.777778			0.645294													case_case	LAMP1-NPTX2	0.519435	0.780645			0.67131
										case_case	LAMP1-NPTX2	0.567213	0.783951			0.645294													case_case	LAMP1-NPTX2	0.519435	0.8			0.67131
										case_case	LAMP1-NPTX2	0.570492	0.783951			0.645294													case_case	LAMP1-NPTX2	0.533569	0.8			0.67131
										case_case	LAMP1-NPTX2	0.570492	0.790123			0.645294													case_case	LAMP1-NPTX2	0.533569	0.806452			0.67131
										case_case	LAMP1-NPTX2	0.583607	0.790123			0.645294													case_case	LAMP1-NPTX2	0.540636	0.806452			0.67131
										case_case	LAMP1-NPTX2	0.583607	0.796296			0.645294													case_case	LAMP1-NPTX2	0.540636	0.812903			0.67131
										case_case	LAMP1-NPTX2	0.596721	0.796296			0.645294													case_case	LAMP1-NPTX2	0.55477	0.812903			0.67131
										case_case	LAMP1-NPTX2	0.596721	0.808642			0.645294													case_case	LAMP1-NPTX2	0.55477	0.819355			0.67131
										case_case	LAMP1-NPTX2	0.613115	0.808642			0.645294													case_case	LAMP1-NPTX2	0.558304	0.819355			0.67131
										case_case	LAMP1-NPTX2	0.613115	0.814815			0.645294													case_case	LAMP1-NPTX2	0.558304	0.825806			0.67131
										case_case	LAMP1-NPTX2	0.616393	0.814815			0.645294													case_case	LAMP1-NPTX2	0.568905	0.825806			0.67131
										case_case	LAMP1-NPTX2	0.616393	0.833333			0.645294													case_case	LAMP1-NPTX2	0.568905	0.832258			0.67131
										case_case	LAMP1-NPTX2	0.619672	0.833333			0.645294													case_case	LAMP1-NPTX2	0.579505	0.832258			0.67131
										case_case	LAMP1-NPTX2	0.619672	0.839506			0.645294													case_case	LAMP1-NPTX2	0.579505	0.83871			0.67131
										case_case	LAMP1-NPTX2	0.62623	0.839506			0.645294													case_case	LAMP1-NPTX2	0.597173	0.83871			0.67131
										case_case	LAMP1-NPTX2	0.62623	0.845679			0.645294													case_case	LAMP1-NPTX2	0.597173	0.845161			0.67131
										case_case	LAMP1-NPTX2	0.642623	0.845679			0.645294													case_case	LAMP1-NPTX2	0.614841	0.845161			0.67131
										case_case	LAMP1-NPTX2	0.642623	0.851852			0.645294													case_case	LAMP1-NPTX2	0.614841	0.851613			0.67131
										case_case	LAMP1-NPTX2	0.645902	0.851852			0.645294													case_case	LAMP1-NPTX2	0.664311	0.851613			0.67131
										case_case	LAMP1-NPTX2	0.645902	0.864198			0.645294													case_case	LAMP1-NPTX2	0.664311	0.864516			0.67131
										case_case	LAMP1-NPTX2	0.662295	0.864198			0.645294													case_case	LAMP1-NPTX2	0.667845	0.864516			0.67131
										case_case	LAMP1-NPTX2	0.662295	0.87037			0.645294													case_case	LAMP1-NPTX2	0.667845	0.883871			0.67131
										case_case	LAMP1-NPTX2	0.665574	0.87037			0.645294													case_case	LAMP1-NPTX2	0.678445	0.883871			0.67131
										case_case	LAMP1-NPTX2	0.665574	0.876543			0.645294													case_case	LAMP1-NPTX2	0.678445	0.890323			0.67131
										case_case	LAMP1-NPTX2	0.67541	0.876543			0.645294													case_case	LAMP1-NPTX2	0.681979	0.890323			0.67131
										case_case	LAMP1-NPTX2	0.67541	0.888889			0.645294													case_case	LAMP1-NPTX2	0.681979	0.896774			0.67131
										case_case	LAMP1-NPTX2	0.681967	0.888889			0.645294													case_case	LAMP1-NPTX2	0.699647	0.896774			0.67131
										case_case	LAMP1-NPTX2	0.681967	0.895062			0.645294													case_case	LAMP1-NPTX2	0.699647	0.903226			0.67131
										case_case	LAMP1-NPTX2	0.685246	0.895062			0.645294													case_case	LAMP1-NPTX2	0.717314	0.903226			0.67131
										case_case	LAMP1-NPTX2	0.685246	0.901235			0.645294													case_case	LAMP1-NPTX2	0.717314	0.909677			0.67131
										case_case	LAMP1-NPTX2	0.688525	0.901235			0.645294													case_case	LAMP1-NPTX2	0.720848	0.909677			0.67131
										case_case	LAMP1-NPTX2	0.688525	0.907407			0.645294													case_case	LAMP1-NPTX2	0.720848	0.916129			0.67131
										case_case	LAMP1-NPTX2	0.727869	0.907407			0.645294													case_case	LAMP1-NPTX2	0.745583	0.916129			0.67131
										case_case	LAMP1-NPTX2	0.727869	0.91358			0.645294													case_case	LAMP1-NPTX2	0.745583	0.922581			0.67131
										case_case	LAMP1-NPTX2	0.737705	0.91358			0.645294													case_case	LAMP1-NPTX2	0.766784	0.922581			0.67131
										case_case	LAMP1-NPTX2	0.737705	0.925926			0.645294													case_case	LAMP1-NPTX2	0.766784	0.929032			0.67131
										case_case	LAMP1-NPTX2	0.747541	0.925926			0.645294													case_case	LAMP1-NPTX2	0.770318	0.929032			0.67131
										case_case	LAMP1-NPTX2	0.747541	0.932099			0.645294													case_case	LAMP1-NPTX2	0.770318	0.935484			0.67131
										case_case	LAMP1-NPTX2	0.754098	0.932099			0.645294													case_case	LAMP1-NPTX2	0.784452	0.935484			0.67131
										case_case	LAMP1-NPTX2	0.754098	0.938272			0.645294													case_case	LAMP1-NPTX2	0.784452	0.941935			0.67131
										case_case	LAMP1-NPTX2	0.767213	0.938272			0.645294													case_case	LAMP1-NPTX2	0.787986	0.941935			0.67131
										case_case	LAMP1-NPTX2	0.767213	0.944444			0.645294													case_case	LAMP1-NPTX2	0.787986	0.948387			0.67131
										case_case	LAMP1-NPTX2	0.777049	0.944444			0.645294													case_case	LAMP1-NPTX2	0.791519	0.948387			0.67131
										case_case	LAMP1-NPTX2	0.777049	0.95679			0.645294													case_case	LAMP1-NPTX2	0.791519	0.954839			0.67131
										case_case	LAMP1-NPTX2	0.793443	0.95679			0.645294													case_case	LAMP1-NPTX2	0.812721	0.954839			0.67131
										case_case	LAMP1-NPTX2	0.793443	0.962963			0.645294													case_case	LAMP1-NPTX2	0.812721	0.96129			0.67131
										case_case	LAMP1-NPTX2	0.819672	0.962963			0.645294													case_case	LAMP1-NPTX2	0.855124	0.96129			0.67131
										case_case	LAMP1-NPTX2	0.819672	0.969136			0.645294													case_case	LAMP1-NPTX2	0.855124	0.967742			0.67131
										case_case	LAMP1-NPTX2	0.822951	0.969136			0.645294													case_case	LAMP1-NPTX2	0.908127	0.967742			0.67131
										case_case	LAMP1-NPTX2	0.822951	0.975309			0.645294													case_case	LAMP1-NPTX2	0.908127	0.974194			0.67131
										case_case	LAMP1-NPTX2	0.859016	0.975309			0.645294													case_case	LAMP1-NPTX2	0.954064	0.974194			0.67131
										case_case	LAMP1-NPTX2	0.859016	0.981481			0.645294													case_case	LAMP1-NPTX2	0.954064	0.980645			0.67131
										case_case	LAMP1-NPTX2	0.977049	0.981481			0.645294													case_case	LAMP1-NPTX2	0.961131	0.980645			0.67131
										case_case	LAMP1-NPTX2	0.977049	0.987654			0.645294													case_case	LAMP1-NPTX2	0.961131	0.987097			0.67131
										case_case	LAMP1-NPTX2	0.986885	0.987654			0.645294													case_case	LAMP1-NPTX2	0.996466	0.987097			0.67131
										case_case	LAMP1-NPTX2	0.986885	0.993827			0.645294													case_case	LAMP1-NPTX2	0.996466	1			0.67131
										case_case	LAMP1-NPTX2	0.996721	0.993827			0.645294													case_case	LAMP1-NPTX2	1	1			0.67131
										case_case	LAMP1-NPTX2	0.996721	1			0.645294
										case_case	LAMP1-NPTX2	1	1			0.645294
[truncated: 17 more columns]

## Sheet: Figure 4
Panel A																		Panel B
BD1						BD2+						SCZ						dx	dx3L	variable	z-score
threshold	specificity	sensitivity	1-specificity	name		threshold	specificity	sensitivity	1-specificity	name		threshold	specificity	sensitivity	1-specificity	name		FEP	FEP-nSCZ	SYUB	-0.469719
Inf	1	0	0	LAMP1:NPTX2		Inf	1	0	0	LAMP1:NPTX2		Inf	1	0	0	LAMP1:NPTX2		FEP	FEP-SCZ	SYUB	-0.118267
2.51777	1	0.0119048	0	LAMP1:NPTX2		3.07111	1	0.0102041	0	LAMP1:NPTX2		2.47614	0.993976	0	0.0060241	LAMP1:NPTX2		CON	CON	ratio	0.119633
2.29259	1	0.0238095	0	LAMP1:NPTX2		2.62124	1	0.0204082	0	LAMP1:NPTX2		2.31183	0.987952	0	0.0120482	LAMP1:NPTX2		FEP	FEP-SCZ	SYUB	-1.37345
2.1802	0.992366	0.0238095	0.00763359	LAMP1:NPTX2		2.21624	0.992366	0.0204082	0.00763359	LAMP1:NPTX2		2.25008	0.981928	0	0.0180723	LAMP1:NPTX2		CON	CON	SYUB	0.559535
2.07555	0.992366	0.0357143	0.00763359	LAMP1:NPTX2		2.11159	0.992366	0.0306122	0.00763359	LAMP1:NPTX2		2.18266	0.981928	0.0212766	0.0180723	LAMP1:NPTX2		CON	CON	SYUB	-0.3442
2.03395	0.984733	0.0357143	0.0152672	LAMP1:NPTX2		2.03395	0.984733	0.0306122	0.0152672	LAMP1:NPTX2		2.09169	0.981928	0.0425532	0.0180723	LAMP1:NPTX2		FEP	FEP-SCZ	SYUB	-0.0931628
1.99138	0.977099	0.0357143	0.0229008	LAMP1:NPTX2		1.82366	0.977099	0.0306122	0.0229008	LAMP1:NPTX2		2.04411	0.981928	0.0638298	0.0180723	LAMP1:NPTX2		FEP	FEP-SCZ	NPTX2	-0.635156
1.80127	0.977099	0.047619	0.0229008	LAMP1:NPTX2		1.59147	0.969466	0.0306122	0.0305344	LAMP1:NPTX2		1.93079	0.975904	0.0638298	0.0240964	LAMP1:NPTX2		CON	CON	ratio	-0.529418
1.60701	0.969466	0.047619	0.0305344	LAMP1:NPTX2		1.53729	0.961832	0.0306122	0.0381679	LAMP1:NPTX2		1.77203	0.975904	0.0851064	0.0240964	LAMP1:NPTX2		CON	CON	NPTX2	2.92518
1.56493	0.969466	0.0595238	0.0305344	LAMP1:NPTX2		1.52494	0.954198	0.0306122	0.0458015	LAMP1:NPTX2		1.70394	0.96988	0.0851064	0.0301205	LAMP1:NPTX2		FEP	FEP-nSCZ	NPTX2	-1.24234
1.53729	0.961832	0.0595238	0.0381679	LAMP1:NPTX2		1.45916	0.946565	0.0306122	0.0534351	LAMP1:NPTX2		1.69689	0.96988	0.106383	0.0301205	LAMP1:NPTX2		CON	CON	SYUB	1.43817
1.52494	0.954198	0.0595238	0.0458015	LAMP1:NPTX2		1.3815	0.938931	0.0306122	0.0610687	LAMP1:NPTX2		1.69146	0.96988	0.12766	0.0301205	LAMP1:NPTX2		FEP	FEP-SCZ	SYUB	0.785469
1.52465	0.946565	0.0595238	0.0534351	LAMP1:NPTX2		1.33449	0.938931	0.0408163	0.0610687	LAMP1:NPTX2		1.66837	0.963855	0.12766	0.0361446	LAMP1:NPTX2		FEP	FEP-SCZ	SYUB	-0.494823
1.50441	0.946565	0.0714286	0.0534351	LAMP1:NPTX2		1.28736	0.938931	0.0510204	0.0610687	LAMP1:NPTX2		1.62972	0.963855	0.148936	0.0361446	LAMP1:NPTX2		FEP	FEP-SCZ	SYUB	-1.27304
1.47934	0.946565	0.0833333	0.0534351	LAMP1:NPTX2		1.2723	0.938931	0.0612245	0.0610687	LAMP1:NPTX2		1.58566	0.963855	0.170213	0.0361446	LAMP1:NPTX2		FEP	FEP-nSCZ	NPTX2	-1.35826
1.4537	0.946565	0.0952381	0.0534351	LAMP1:NPTX2		1.24638	0.938931	0.0714286	0.0610687	LAMP1:NPTX2		1.55092	0.963855	0.191489	0.0361446	LAMP1:NPTX2		CON	CON	NPTX2	-0.480599
1.41767	0.946565	0.107143	0.0534351	LAMP1:NPTX2		1.21269	0.931298	0.0714286	0.0687023	LAMP1:NPTX2		1.51385	0.957831	0.191489	0.0421687	LAMP1:NPTX2		FEP	FEP-SCZ	ratio	-1.2013
1.39804	0.946565	0.119048	0.0534351	LAMP1:NPTX2		1.18443	0.931298	0.0816327	0.0687023	LAMP1:NPTX2		1.48486	0.957831	0.212766	0.0421687	LAMP1:NPTX2		FEP	FEP-SCZ	SYUB	1.48837
1.39056	0.938931	0.119048	0.0610687	LAMP1:NPTX2		1.15341	0.923664	0.0816327	0.0763359	LAMP1:NPTX2		1.4742	0.957831	0.234043	0.0421687	LAMP1:NPTX2		CON	CON	NPTX2	-0.105246
1.38585	0.938931	0.130952	0.0610687	LAMP1:NPTX2		1.13268	0.916031	0.0816327	0.0839695	LAMP1:NPTX2		1.42147	0.957831	0.255319	0.0421687	LAMP1:NPTX2		FEP	FEP-nSCZ	SYUB	-1.07221
1.3545	0.938931	0.142857	0.0610687	LAMP1:NPTX2		1.12397	0.908397	0.0816327	0.0916031	LAMP1:NPTX2		1.37483	0.951807	0.255319	0.0481928	LAMP1:NPTX2		CON	CON	SYUB	0.710157
1.31801	0.938931	0.154762	0.0610687	LAMP1:NPTX2		1.08315	0.908397	0.0918367	0.0916031	LAMP1:NPTX2		1.34056	0.945783	0.255319	0.0542169	LAMP1:NPTX2		FEP	FEP-SCZ	SYUB	0.358705
1.28514	0.938931	0.166667	0.0610687	LAMP1:NPTX2		0.978901	0.908397	0.102041	0.0916031	LAMP1:NPTX2		1.29746	0.939759	0.255319	0.060241	LAMP1:NPTX2		CON	CON	ratio	-0.229804
1.25776	0.938931	0.178571	0.0610687	LAMP1:NPTX2		0.90206	0.900763	0.102041	0.0992366	LAMP1:NPTX2		1.28306	0.933735	0.255319	0.0662651	LAMP1:NPTX2		CON	CON	SYUB	-0.645446
1.2414	0.938931	0.190476	0.0610687	LAMP1:NPTX2		0.889177	0.89313	0.102041	0.10687	LAMP1:NPTX2		1.27336	0.933735	0.276596	0.0662651	LAMP1:NPTX2		CON	CON	NPTX2	0.159709
1.22479	0.938931	0.202381	0.0610687	LAMP1:NPTX2		0.886045	0.885496	0.102041	0.114504	LAMP1:NPTX2		1.26104	0.933735	0.297872	0.0662651	LAMP1:NPTX2		CON	CON	ratio	-0.94085
1.221	0.931298	0.202381	0.0687023	LAMP1:NPTX2		0.868875	0.885496	0.112245	0.114504	LAMP1:NPTX2		1.24275	0.927711	0.297872	0.0722892	LAMP1:NPTX2		FEP	FEP-nSCZ	NPTX2	-0.900111
1.20888	0.931298	0.214286	0.0687023	LAMP1:NPTX2		0.840966	0.885496	0.122449	0.114504	LAMP1:NPTX2		1.22287	0.927711	0.319149	0.0722892	LAMP1:NPTX2		CON	CON	SYUB	0.333601
1.19084	0.931298	0.22619	0.0687023	LAMP1:NPTX2		0.823074	0.885496	0.132653	0.114504	LAMP1:NPTX2		1.19844	0.927711	0.340426	0.0722892	LAMP1:NPTX2		FEP	FEP-nSCZ	NPTX2	-0.828352
1.1747	0.931298	0.238095	0.0687023	LAMP1:NPTX2		0.815505	0.885496	0.142857	0.114504	LAMP1:NPTX2		1.17954	0.921687	0.340426	0.0783133	LAMP1:NPTX2		CON	CON	ratio	1.12182
1.15341	0.923664	0.238095	0.0763359	LAMP1:NPTX2		0.809518	0.885496	0.153061	0.114504	LAMP1:NPTX2		1.16044	0.921687	0.361702	0.0783133	LAMP1:NPTX2		CON	CON	ratio	-0.118847
1.134	0.916031	0.238095	0.0839695	LAMP1:NPTX2		0.776987	0.885496	0.163265	0.114504	LAMP1:NPTX2		1.12544	0.921687	0.382979	0.0783133	LAMP1:NPTX2		FEP	FEP-nSCZ	SYUB	-1.32325
1.12662	0.916031	0.25	0.0839695	LAMP1:NPTX2		0.733244	0.885496	0.173469	0.114504	LAMP1:NPTX2		1.10474	0.921687	0.404255	0.0783133	LAMP1:NPTX2		CON	CON	NPTX2	-0.497159
1.11601	0.908397	0.25	0.0916031	LAMP1:NPTX2		0.703641	0.877863	0.173469	0.122137	LAMP1:NPTX2		1.07111	0.915663	0.404255	0.0843373	LAMP1:NPTX2		CON	CON	ratio	1.44949
1.09875	0.908397	0.261905	0.0916031	LAMP1:NPTX2		0.684285	0.877863	0.183673	0.122137	LAMP1:NPTX2		1.03269	0.909639	0.404255	0.0903614	LAMP1:NPTX2		CON	CON	SYUB	-0.494823
1.07841	0.908397	0.27381	0.0916031	LAMP1:NPTX2		0.672444	0.877863	0.193878	0.122137	LAMP1:NPTX2		1.01705	0.909639	0.425532	0.0903614	LAMP1:NPTX2		FEP	FEP-SCZ	ratio	-1.17739
1.05136	0.908397	0.285714	0.0916031	LAMP1:NPTX2		0.660049	0.877863	0.204082	0.122137	LAMP1:NPTX2		1.00457	0.903614	0.425532	0.0963855	LAMP1:NPTX2		FEP	FEP-SCZ	ratio	-0.930822
1.00179	0.908397	0.297619	0.0916031	LAMP1:NPTX2		0.653987	0.870229	0.204082	0.129771	LAMP1:NPTX2		0.977174	0.89759	0.425532	0.10241	LAMP1:NPTX2		CON	CON	SYUB	0.785469
0.953251	0.908397	0.309524	0.0916031	LAMP1:NPTX2		0.644113	0.862595	0.204082	0.137405	LAMP1:NPTX2		0.937547	0.89759	0.446809	0.10241	LAMP1:NPTX2		CON	CON	ratio	1.43198
0.934659	0.908397	0.321429	0.0916031	LAMP1:NPTX2		0.627212	0.862595	0.214286	0.137405	LAMP1:NPTX2		0.890411	0.89759	0.468085	0.10241	LAMP1:NPTX2		CON	CON	ratio	-0.680885
0.92193	0.908397	0.333333	0.0916031	LAMP1:NPTX2		0.606246	0.862595	0.22449	0.137405	LAMP1:NPTX2		0.837752	0.891566	0.468085	0.108434	LAMP1:NPTX2		FEP	FEP-SCZ	ratio	-1.06408
0.90206	0.900763	0.333333	0.0992366	LAMP1:NPTX2		0.583231	0.862595	0.234694	0.137405	LAMP1:NPTX2		0.791429	0.885542	0.468085	0.114458	LAMP1:NPTX2		FEP	FEP-nSCZ	SYUB	-0.243785
0.889177	0.89313	0.333333	0.10687	LAMP1:NPTX2		0.563581	0.862595	0.244898	0.137405	LAMP1:NPTX2		0.762594	0.879518	0.468085	0.120482	LAMP1:NPTX2		FEP	FEP-nSCZ	NPTX2	-1.04363
0.852634	0.885496	0.333333	0.114504	LAMP1:NPTX2		0.544328	0.862595	0.255102	0.137405	LAMP1:NPTX2		0.740063	0.873494	0.468085	0.126506	LAMP1:NPTX2		CON	CON	SYUB	0.283394
0.790913	0.885496	0.345238	0.114504	LAMP1:NPTX2		0.523595	0.854962	0.255102	0.145038	LAMP1:NPTX2		0.687088	0.873494	0.489362	0.126506	LAMP1:NPTX2		FEP	FEP-SCZ	NPTX2	0.728258
0.758367	0.885496	0.357143	0.114504	LAMP1:NPTX2		0.507747	0.847328	0.255102	0.152672	LAMP1:NPTX2		0.64144	0.86747	0.489362	0.13253	LAMP1:NPTX2		CON	CON	ratio	-1.08189
0.744642	0.885496	0.369048	0.114504	LAMP1:NPTX2		0.494699	0.847328	0.265306	0.152672	LAMP1:NPTX2		0.628359	0.861446	0.489362	0.138554	LAMP1:NPTX2		CON	CON	ratio	-0.137932
0.732069	0.885496	0.380952	0.114504	LAMP1:NPTX2		0.48599	0.839695	0.265306	0.160305	LAMP1:NPTX2		0.62172	0.855422	0.489362	0.144578	LAMP1:NPTX2		FEP	FEP-SCZ	ratio	-0.2059
0.722722	0.885496	0.392857	0.114504	LAMP1:NPTX2		0.469861	0.839695	0.27551	0.160305	LAMP1:NPTX2		0.607927	0.855422	0.510638	0.144578	LAMP1:NPTX2		CON	CON	ratio	1.44429
0.708022	0.877863	0.392857	0.122137	LAMP1:NPTX2		0.452484	0.839695	0.285714	0.160305	LAMP1:NPTX2		0.577684	0.849398	0.510638	0.150602	LAMP1:NPTX2		FEP	FEP-SCZ	SYUB	0.25829
0.696102	0.877863	0.404762	0.122137	LAMP1:NPTX2		0.435607	0.839695	0.295918	0.160305	LAMP1:NPTX2		0.551429	0.843373	0.510638	0.156627	LAMP1:NPTX2		CON	CON	ratio	-0.541114
0.690356	0.877863	0.416667	0.122137	LAMP1:NPTX2		0.41031	0.832061	0.295918	0.167939	LAMP1:NPTX2		0.535066	0.843373	0.531915	0.156627	LAMP1:NPTX2		FEP	FEP-SCZ	NPTX2	0.63442
0.670524	0.877863	0.428571	0.122137	LAMP1:NPTX2		0.399718	0.824427	0.295918	0.175573	LAMP1:NPTX2		0.510752	0.843373	0.553191	0.156627	LAMP1:NPTX2		FEP	FEP-nSCZ	ratio	-0.42294
0.655095	0.870229	0.428571	0.129771	LAMP1:NPTX2		0.391717	0.824427	0.306122	0.175573	LAMP1:NPTX2		0.477816	0.837349	0.553191	0.162651	LAMP1:NPTX2		FEP	FEP-nSCZ	NPTX2	-1.44106
0.653805	0.870229	0.440476	0.129771	LAMP1:NPTX2		0.382704	0.816794	0.306122	0.183206	LAMP1:NPTX2		0.457141	0.831325	0.553191	0.168675	LAMP1:NPTX2		FEP	FEP-SCZ	ratio	-1.01848
0.615953	0.862595	0.440476	0.137405	LAMP1:NPTX2		0.379412	0.80916	0.306122	0.19084	LAMP1:NPTX2		0.452831	0.825301	0.553191	0.174699	LAMP1:NPTX2		FEP	FEP-SCZ	NPTX2	0.744818
0.566361	0.862595	0.452381	0.137405	LAMP1:NPTX2		0.375843	0.80916	0.316327	0.19084	LAMP1:NPTX2		0.446468	0.819277	0.553191	0.180723	LAMP1:NPTX2		FEP	FEP-SCZ	NPTX2	0.137629
0.543935	0.862595	0.464286	0.137405	LAMP1:NPTX2		0.365813	0.80916	0.326531	0.19084	LAMP1:NPTX2		0.440702	0.813253	0.553191	0.186747	LAMP1:NPTX2		FEP	FEP-nSCZ	NPTX2	0.12659
0.530298	0.854962	0.464286	0.145038	LAMP1:NPTX2		0.355621	0.80916	0.336735	0.19084	LAMP1:NPTX2		0.436657	0.807229	0.553191	0.192771	LAMP1:NPTX2		CON	CON	SYUB	-0.695653
0.519535	0.854962	0.47619	0.145038	LAMP1:NPTX2		0.346933	0.80916	0.346939	0.19084	LAMP1:NPTX2		0.418359	0.807229	0.574468	0.192771	LAMP1:NPTX2		CON	CON	NPTX2	-0.4254
0.510769	0.847328	0.47619	0.152672	LAMP1:NPTX2		0.335117	0.80916	0.357143	0.19084	LAMP1:NPTX2		0.399806	0.801205	0.574468	0.198795	LAMP1:NPTX2		CON	CON	NPTX2	0.203868
0.504513	0.847328	0.488095	0.152672	LAMP1:NPTX2		0.327393	0.801527	0.357143	0.198473	LAMP1:NPTX2		0.398345	0.795181	0.574468	0.204819	LAMP1:NPTX2		FEP	FEP-nSCZ	SYUB	-0.745861
0.499915	0.847328	0.5	0.152672	LAMP1:NPTX2		0.305243	0.801527	0.367347	0.198473	LAMP1:NPTX2		0.391844	0.789157	0.574468	0.210843	LAMP1:NPTX2		FEP	FEP-SCZ	NPTX2	-0.579957
0.493123	0.847328	0.511905	0.152672	LAMP1:NPTX2		0.281494	0.793893	0.367347	0.206107	LAMP1:NPTX2		0.384479	0.783133	0.574468	0.216867	LAMP1:NPTX2		CON	CON	NPTX2	0.0217116
0.475761	0.839695	0.511905	0.160305	LAMP1:NPTX2		0.263316	0.78626	0.367347	0.21374	LAMP1:NPTX2		0.381455	0.783133	0.595745	0.216867	LAMP1:NPTX2		CON	CON	ratio	0.456649
0.458766	0.839695	0.52381	0.160305	LAMP1:NPTX2		0.24773	0.78626	0.377551	0.21374	LAMP1:NPTX2		0.371963	0.777108	0.595745	0.222892	LAMP1:NPTX2		FEP	FEP-SCZ	SYUB	-0.369304
0.449971	0.839695	0.535714	0.160305	LAMP1:NPTX2		0.237091	0.78626	0.387755	0.21374	LAMP1:NPTX2		0.36319	0.771084	0.595745	0.228916	LAMP1:NPTX2		CON	CON	NPTX2	-1.05467
0.433961	0.839695	0.547619	0.160305	LAMP1:NPTX2		0.223296	0.78626	0.397959	0.21374	LAMP1:NPTX2		0.358456	0.771084	0.617021	0.228916	LAMP1:NPTX2		FEP	FEP-SCZ	ratio	0.532003
0.41763	0.832061	0.547619	0.167939	LAMP1:NPTX2		0.212124	0.778626	0.397959	0.221374	LAMP1:NPTX2		0.352074	0.771084	0.638298	0.228916	LAMP1:NPTX2		FEP	FEP-SCZ	ratio	0.71906
0.407215	0.832061	0.559524	0.167939	LAMP1:NPTX2		0.203257	0.770992	0.397959	0.229008	LAMP1:NPTX2		0.343604	0.771084	0.659574	0.228916	LAMP1:NPTX2		FEP	FEP-nSCZ	ratio	-1.54452
0.391894	0.824427	0.559524	0.175573	LAMP1:NPTX2		0.200224	0.763359	0.397959	0.236641	LAMP1:NPTX2		0.336749	0.771084	0.680851	0.228916	LAMP1:NPTX2		CON	CON	NPTX2	0.341866
0.382704	0.816794	0.559524	0.183206	LAMP1:NPTX2		0.197619	0.755725	0.397959	0.244275	LAMP1:NPTX2		0.329559	0.771084	0.702128	0.228916	LAMP1:NPTX2		CON	CON	SYUB	-0.0429553
0.374992	0.80916	0.559524	0.19084	LAMP1:NPTX2		0.189225	0.755725	0.408163	0.244275	LAMP1:NPTX2		0.299505	0.76506	0.702128	0.23494	LAMP1:NPTX2		FEP	FEP-SCZ	NPTX2	-1.3969
0.349416	0.80916	0.571429	0.19084	LAMP1:NPTX2		0.169176	0.748092	0.408163	0.251908	LAMP1:NPTX2		0.271019	0.759036	0.702128	0.240964	LAMP1:NPTX2		FEP	FEP-SCZ	ratio	-0.84565
0.320455	0.801527	0.571429	0.198473	LAMP1:NPTX2		0.151742	0.748092	0.418367	0.251908	LAMP1:NPTX2		0.264072	0.753012	0.702128	0.246988	LAMP1:NPTX2		CON	CON	NPTX2	-1.47418
0.307348	0.801527	0.583333	0.198473	LAMP1:NPTX2		0.13925	0.740458	0.418367	0.259542	LAMP1:NPTX2		0.259912	0.746988	0.702128	0.253012	LAMP1:NPTX2		CON	CON	ratio	1.40363
0.30404	0.801527	0.595238	0.198473	LAMP1:NPTX2		0.128629	0.732824	0.418367	0.267176	LAMP1:NPTX2		0.256127	0.740964	0.702128	0.259036	LAMP1:NPTX2		CON	CON	ratio	-0.116223
0.294998	0.801527	0.607143	0.198473	LAMP1:NPTX2		0.123711	0.732824	0.428571	0.267176	LAMP1:NPTX2		0.240828	0.740964	0.723404	0.259036	LAMP1:NPTX2		FEP	FEP-SCZ	ratio	-0.798015
0.281494	0.793893	0.607143	0.206107	LAMP1:NPTX2		0.120275	0.725191	0.428571	0.274809	LAMP1:NPTX2		0.222045	0.73494	0.723404	0.26506	LAMP1:NPTX2		FEP	FEP-SCZ	SYUB	-0.745861
0.273629	0.78626	0.607143	0.21374	LAMP1:NPTX2		0.113553	0.717557	0.428571	0.282443	LAMP1:NPTX2		0.200371	0.728916	0.723404	0.271084	LAMP1:NPTX2		FEP	FEP-nSCZ	SYUB	-0.14337
0.265988	0.78626	0.619048	0.21374	LAMP1:NPTX2		0.10566	0.717557	0.438776	0.282443	LAMP1:NPTX2		0.183746	0.722892	0.723404	0.277108	LAMP1:NPTX2		CON	CON	SYUB	-0.319097
0.239905	0.78626	0.630952	0.21374	LAMP1:NPTX2		0.0995909	0.717557	0.44898	0.282443	LAMP1:NPTX2		0.183434	0.722892	0.744681	0.277108	LAMP1:NPTX2		FEP	FEP-SCZ	ratio	-1.68865
0.212124	0.778626	0.630952	0.221374	LAMP1:NPTX2		0.0898147	0.709924	0.44898	0.290076	LAMP1:NPTX2		0.177115	0.716867	0.744681	0.283133	LAMP1:NPTX2		CON	CON	SYUB	1.6892
0.203257	0.770992	0.630952	0.229008	LAMP1:NPTX2		0.0548482	0.709924	0.459184	0.290076	LAMP1:NPTX2		0.166529	0.710843	0.744681	0.289157	LAMP1:NPTX2		CON	CON	NPTX2	-1.02155
0.200224	0.763359	0.630952	0.236641	LAMP1:NPTX2		0.0243726	0.70229	0.459184	0.29771	LAMP1:NPTX2		0.159324	0.704819	0.744681	0.295181	LAMP1:NPTX2		CON	CON	SYUB	-0.519927
0.197897	0.755725	0.630952	0.244275	LAMP1:NPTX2		0.0202221	0.70229	0.469388	0.29771	LAMP1:NPTX2		0.154634	0.698795	0.744681	0.301205	LAMP1:NPTX2		CON	CON	NPTX2	-1.18163
0.189502	0.755725	0.642857	0.244275	LAMP1:NPTX2		0.0136712	0.694656	0.469388	0.305344	LAMP1:NPTX2		0.142245	0.692771	0.744681	0.307229	LAMP1:NPTX2		FEP	FEP-nSCZ	NPTX2	0.303226
0.166235	0.748092	0.642857	0.251908	LAMP1:NPTX2		0.00201594	0.694656	0.479592	0.305344	LAMP1:NPTX2		0.116495	0.692771	0.765957	0.307229	LAMP1:NPTX2		FEP	FEP-SCZ	NPTX2	0.148669
0.148802	0.748092	0.654762	0.251908	LAMP1:NPTX2		-0.00888107	0.694656	0.489796	0.305344	LAMP1:NPTX2		0.100344	0.692771	0.787234	0.307229	LAMP1:NPTX2		CON	CON	SYUB	0.0574597
0.13925	0.740458	0.654762	0.259542	LAMP1:NPTX2		-0.0149971	0.687023	0.489796	0.312977	LAMP1:NPTX2		0.0954646	0.686747	0.787234	0.313253	LAMP1:NPTX2		FEP	FEP-nSCZ	NPTX2	-0.105246
0.125222	0.732824	0.654762	0.267176	LAMP1:NPTX2		-0.0227862	0.687023	0.5	0.312977	LAMP1:NPTX2		0.0912591	0.680723	0.787234	0.319277	LAMP1:NPTX2		CON	CON	SYUB	0.785469
0.120275	0.725191	0.654762	0.274809	LAMP1:NPTX2		-0.0281579	0.687023	0.510204	0.312977	LAMP1:NPTX2		0.0901595	0.674699	0.787234	0.325301	LAMP1:NPTX2		CON	CON	ratio	1.71024
0.107484	0.717557	0.654762	0.282443	LAMP1:NPTX2		-0.0298485	0.679389	0.510204	0.320611	LAMP1:NPTX2		0.0794868	0.674699	0.808511	0.325301	LAMP1:NPTX2		FEP	FEP-SCZ	SYUB	1.0114
0.0894061	0.709924	0.654762	0.290076	LAMP1:NPTX2		-0.0409451	0.679389	0.520408	0.320611	LAMP1:NPTX2		0.0545426	0.668675	0.808511	0.331325	LAMP1:NPTX2		FEP	FEP-nSCZ	SYUB	0.45912
0.0559289	0.709924	0.666667	0.290076	LAMP1:NPTX2		-0.0562741	0.671756	0.520408	0.328244	LAMP1:NPTX2		0.0240654	0.662651	0.808511	0.337349	LAMP1:NPTX2		CON	CON	NPTX2	-1.08779
0.0262793	0.709924	0.678571	0.290076	LAMP1:NPTX2		-0.0742003	0.664122	0.520408	0.335878	LAMP1:NPTX2		0.00513064	0.656627	0.808511	0.343373	LAMP1:NPTX2		FEP	FEP-SCZ	SYUB	0.358705
0.0206396	0.70229	0.678571	0.29771	LAMP1:NPTX2		-0.0906878	0.664122	0.530612	0.335878	LAMP1:NPTX2		-0.0122756	0.650602	0.808511	0.349398	LAMP1:NPTX2		FEP	FEP-nSCZ	ratio	-1.85473
0.0124986	0.694656	0.678571	0.305344	LAMP1:NPTX2		-0.0950641	0.656489	0.530612	0.343511	LAMP1:NPTX2		-0.0278283	0.644578	0.808511	0.355422	LAMP1:NPTX2		CON	CON	SYUB	-0.218682
-0.0012163	0.694656	0.690476	0.305344	LAMP1:NPTX2		-0.102362	0.656489	0.540816	0.343511	LAMP1:NPTX2		-0.0320747	0.638554	0.808511	0.361446	LAMP1:NPTX2		CON	CON	ratio	0.507591
-0.0180036	0.687023	0.690476	0.312977	LAMP1:NPTX2		-0.109177	0.648855	0.540816	0.351145	LAMP1:NPTX2		-0.0433319	0.63253	0.808511	0.36747	LAMP1:NPTX2		CON	CON	SYUB	1.86493
-0.0274317	0.687023	0.702381	0.312977	LAMP1:NPTX2		-0.115957	0.641221	0.540816	0.358779	LAMP1:NPTX2		-0.053683	0.626506	0.808511	0.373494	LAMP1:NPTX2		FEP	FEP-nSCZ	SYUB	-0.545031
-0.0304378	0.679389	0.702381	0.320611	LAMP1:NPTX2		-0.126079	0.633588	0.540816	0.366412	LAMP1:NPTX2		-0.0597766	0.620482	0.808511	0.379518	LAMP1:NPTX2		FEP	FEP-nSCZ	ratio	-0.804473
-0.0336631	0.679389	0.714286	0.320611	LAMP1:NPTX2		-0.133418	0.633588	0.55102	0.366412	LAMP1:NPTX2		-0.0736771	0.614458	0.808511	0.385542	LAMP1:NPTX2		FEP	FEP-SCZ	ratio	0.697626
-0.0441189	0.679389	0.72619	0.320611	LAMP1:NPTX2		-0.136618	0.625954	0.55102	0.374046	LAMP1:NPTX2		-0.0856593	0.614458	0.829787	0.385542	LAMP1:NPTX2		FEP	FEP-nSCZ	ratio	1.09876
-0.0561783	0.671756	0.72619	0.328244	LAMP1:NPTX2		-0.140134	0.625954	0.561224	0.374046	LAMP1:NPTX2		-0.08916	0.608434	0.829787	0.391566	LAMP1:NPTX2		CON	CON	NPTX2	0.833136
-0.0604623	0.671756	0.738095	0.328244	LAMP1:NPTX2		-0.150387	0.625954	0.571429	0.374046	LAMP1:NPTX2		-0.0935689	0.60241	0.829787	0.39759	LAMP1:NPTX2		CON	CON	ratio	-1.42789
-0.061455	0.664122	0.738095	0.335878	LAMP1:NPTX2		-0.159824	0.618321	0.571429	0.381679	LAMP1:NPTX2		-0.109655	0.596386	0.829787	0.403614	LAMP1:NPTX2		CON	CON	ratio	0.617457
-0.0779424	0.664122	0.75	0.335878	LAMP1:NPTX2		-0.173041	0.610687	0.571429	0.389313	LAMP1:NPTX2		-0.124161	0.590361	0.829787	0.409639	LAMP1:NPTX2		FEP	FEP-nSCZ	NPTX2	0.0437912
-0.10083	0.656489	0.75	0.343511	LAMP1:NPTX2		-0.188996	0.603053	0.571429	0.396947	LAMP1:NPTX2		-0.129592	0.590361	0.851064	0.409639	LAMP1:NPTX2		FEP	FEP-SCZ	ratio	-0.869548
-0.109177	0.648855	0.75	0.351145	LAMP1:NPTX2		-0.19809	0.59542	0.571429	0.40458	LAMP1:NPTX2		-0.135377	0.584337	0.851064	0.415663	LAMP1:NPTX2		FEP	FEP-SCZ	NPTX2	-0.309482
-0.11409	0.641221	0.75	0.358779	LAMP1:NPTX2		-0.206033	0.59542	0.581633	0.40458	LAMP1:NPTX2		-0.149985	0.578313	0.851064	0.421687	LAMP1:NPTX2		FEP	FEP-SCZ	SYUB	0.208082
-0.119821	0.641221	0.761905	0.358779	LAMP1:NPTX2		-0.211793	0.59542	0.591837	0.40458	LAMP1:NPTX2		-0.16875	0.578313	0.87234	0.421687	LAMP1:NPTX2		FEP	FEP-SCZ	ratio	-1.96284
-0.123567	0.633588	0.761905	0.366412	LAMP1:NPTX2		-0.218875	0.59542	0.602041	0.40458	LAMP1:NPTX2		-0.182787	0.572289	0.87234	0.427711	LAMP1:NPTX2		FEP	NA	ratio	1.05063
-0.126669	0.633588	0.77381	0.366412	LAMP1:NPTX2		-0.225597	0.59542	0.612245	0.40458	LAMP1:NPTX2		-0.192017	0.572289	0.893617	0.427711	LAMP1:NPTX2		CON	CON	NPTX2	-0.590997
-0.127916	0.633588	0.785714	0.366412	LAMP1:NPTX2		-0.230586	0.587786	0.612245	0.412214	LAMP1:NPTX2		-0.195109	0.566265	0.893617	0.433735	LAMP1:NPTX2		CON	CON	SYUB	1.11182
-0.132153	0.633588	0.797619	0.366412	LAMP1:NPTX2		-0.240798	0.587786	0.622449	0.412214	LAMP1:NPTX2		-0.200644	0.560241	0.893617	0.439759	LAMP1:NPTX2		CON	CON	ratio	0.540908
-0.146872	0.625954	0.797619	0.374046	LAMP1:NPTX2		-0.254893	0.587786	0.632653	0.412214	LAMP1:NPTX2		-0.213593	0.554217	0.893617	0.445783	LAMP1:NPTX2		CON	CON	ratio	2.32381
-0.159386	0.618321	0.797619	0.381679	LAMP1:NPTX2		-0.265658	0.580153	0.632653	0.419847	LAMP1:NPTX2		-0.223795	0.548193	0.893617	0.451807	LAMP1:NPTX2		FEP	FEP-SCZ	SYUB	-0.570134
-0.161832	0.618321	0.809524	0.381679	LAMP1:NPTX2		-0.26901	0.572519	0.632653	0.427481	LAMP1:NPTX2		-0.233737	0.542169	0.893617	0.457831	LAMP1:NPTX2		FEP	FEP-SCZ	NPTX2	0.844176
-0.173041	0.610687	0.809524	0.389313	LAMP1:NPTX2		-0.269689	0.564885	0.632653	0.435115	LAMP1:NPTX2		-0.243326	0.536145	0.893617	0.463855	LAMP1:NPTX2		CON	CON	ratio	-0.568292
-0.188996	0.603053	0.809524	0.396947	LAMP1:NPTX2		-0.271492	0.557252	0.632653	0.442748	LAMP1:NPTX2		-0.248958	0.53012	0.893617	0.46988	LAMP1:NPTX2		FEP	FEP-SCZ	NPTX2	-0.988429
-0.195758	0.59542	0.809524	0.40458	LAMP1:NPTX2		-0.276894	0.557252	0.642857	0.442748	LAMP1:NPTX2		-0.254593	0.524096	0.893617	0.475904	LAMP1:NPTX2		CON	CON	NPTX2	-0.309482
-0.203623	0.59542	0.821429	0.40458	LAMP1:NPTX2		-0.285321	0.557252	0.653061	0.442748	LAMP1:NPTX2		-0.256793	0.518072	0.893617	0.481928	LAMP1:NPTX2		CON	CON	NPTX2	0.225948
-0.217879	0.59542	0.833333	0.40458	LAMP1:NPTX2		-0.290798	0.549618	0.653061	0.450382	LAMP1:NPTX2		-0.25836	0.512048	0.893617	0.487952	LAMP1:NPTX2		CON	CON	ratio	0.0547508
-0.226406	0.59542	0.845238	0.40458	LAMP1:NPTX2		-0.29403	0.541985	0.653061	0.458015	LAMP1:NPTX2		-0.262062	0.506024	0.893617	0.493976	LAMP1:NPTX2		FEP	FEP-SCZ	ratio	0.330504
-0.24468	0.587786	0.845238	0.412214	LAMP1:NPTX2		-0.302561	0.534351	0.653061	0.465649	LAMP1:NPTX2		-0.279093	0.506024	0.914894	0.493976	LAMP1:NPTX2		FEP	FEP-nSCZ	ratio	-0.0511124
-0.265658	0.580153	0.845238	0.419847	LAMP1:NPTX2		-0.318107	0.526718	0.653061	0.473282	LAMP1:NPTX2		-0.295423	0.5	0.914894	0.5	LAMP1:NPTX2		CON	CON	NPTX2	-1.26442
-0.26901	0.572519	0.845238	0.427481	LAMP1:NPTX2		-0.32846	0.519084	0.653061	0.480916	LAMP1:NPTX2		-0.299595	0.493976	0.914894	0.506024	LAMP1:NPTX2		FEP	FEP-nSCZ	NPTX2	0.297706
-0.269689	0.564885	0.845238	0.435115	LAMP1:NPTX2		-0.340561	0.51145	0.653061	0.48855	LAMP1:NPTX2		-0.30106	0.493976	0.93617	0.506024	LAMP1:NPTX2		FEP	FEP-nSCZ	ratio	1.43466
-0.279919	0.557252	0.845238	0.442748	LAMP1:NPTX2		-0.362207	0.51145	0.663265	0.48855	LAMP1:NPTX2		-0.301674	0.487952	0.93617	0.512048	LAMP1:NPTX2		CON	CON	SYUB	-0.921587
-0.290798	0.549618	0.845238	0.450382	LAMP1:NPTX2		-0.373641	0.503817	0.663265	0.496183	LAMP1:NPTX2		-0.306167	0.481928	0.93617	0.518072	LAMP1:NPTX2		FEP	FEP-SCZ	NPTX2	0.63994
-0.29403	0.541985	0.845238	0.458015	LAMP1:NPTX2		-0.381226	0.496183	0.663265	0.503817	LAMP1:NPTX2		-0.312987	0.475904	0.93617	0.524096	LAMP1:NPTX2		FEP	FEP-nSCZ	SYUB	0.936091
-0.29811	0.534351	0.845238	0.465649	LAMP1:NPTX2		-0.400173	0.48855	0.663265	0.51145	LAMP1:NPTX2		-0.329377	0.46988	0.93617	0.53012	LAMP1:NPTX2		FEP	FEP-SCZ	NPTX2	0.562661
-0.304649	0.534351	0.857143	0.465649	LAMP1:NPTX2		-0.413283	0.48855	0.673469	0.51145	LAMP1:NPTX2		-0.34972	0.463855	0.93617	0.536145	LAMP1:NPTX2		FEP	FEP-SCZ	NPTX2	-0.717954
-0.318107	0.526718	0.857143	0.473282	LAMP1:NPTX2		-0.41497	0.480916	0.673469	0.519084	LAMP1:NPTX2		-0.361073	0.457831	0.93617	0.542169	LAMP1:NPTX2		CON	CON	SYUB	0.0072522
-0.32846	0.519084	0.857143	0.480916	LAMP1:NPTX2		-0.417063	0.480916	0.683673	0.519084	LAMP1:NPTX2		-0.374648	0.451807	0.93617	0.548193	LAMP1:NPTX2		CON	CON	SYUB	-0.996898
-0.351453	0.51145	0.857143	0.48855	LAMP1:NPTX2		-0.421508	0.473282	0.683673	0.526718	LAMP1:NPTX2		-0.386378	0.445783	0.93617	0.554217	LAMP1:NPTX2		CON	CON	ratio	-1.15757
-0.373641	0.503817	0.857143	0.496183	LAMP1:NPTX2		-0.428092	0.465649	0.683673	0.534351	LAMP1:NPTX2		-0.390297	0.439759	0.93617	0.560241	LAMP1:NPTX2		FEP	FEP-SCZ	ratio	-1.06408
-0.381226	0.496183	0.857143	0.503817	LAMP1:NPTX2		-0.435285	0.458015	0.683673	0.541985	LAMP1:NPTX2		-0.397126	0.433735	0.93617	0.566265	LAMP1:NPTX2		FEP	FEP-nSCZ	ratio	-1.56609
-0.393448	0.48855	0.857143	0.51145	LAMP1:NPTX2		-0.446998	0.450382	0.683673	0.549618	LAMP1:NPTX2		-0.408249	0.433735	0.957447	0.566265	LAMP1:NPTX2		CON	CON	NPTX2	-0.40332
-0.406558	0.48855	0.869048	0.51145	LAMP1:NPTX2		-0.456149	0.442748	0.683673	0.557252	LAMP1:NPTX2		-0.415551	0.427711	0.957447	0.572289	LAMP1:NPTX2		FEP	FEP-SCZ	NPTX2	-0.0279675
-0.416584	0.480916	0.869048	0.519084	LAMP1:NPTX2		-0.464266	0.435115	0.683673	0.564885	LAMP1:NPTX2		-0.420969	0.421687	0.957447	0.578313	LAMP1:NPTX2		CON	CON	NPTX2	-0.789713
-0.421508	0.473282	0.869048	0.526718	LAMP1:NPTX2		-0.475756	0.427481	0.683673	0.572519	LAMP1:NPTX2		-0.427382	0.415663	0.957447	0.584337	LAMP1:NPTX2		CON	CON	SYUB	-1.37345
-0.428092	0.465649	0.869048	0.534351	LAMP1:NPTX2		-0.497397	0.427481	0.693878	0.572519	LAMP1:NPTX2		-0.430641	0.409639	0.957447	0.590361	LAMP1:NPTX2		FEP	NA	SYUB	-0.695653
-0.433756	0.458015	0.869048	0.541985	LAMP1:NPTX2		-0.520757	0.419847	0.693878	0.580153	LAMP1:NPTX2		-0.443609	0.403614	0.957447	0.596386	LAMP1:NPTX2		CON	CON	NPTX2	-0.734514
-0.437195	0.458015	0.880952	0.541985	LAMP1:NPTX2		-0.528436	0.412214	0.693878	0.587786	LAMP1:NPTX2		-0.46908	0.39759	0.957447	0.60241	LAMP1:NPTX2		CON	CON	SYUB	-0.3442
-0.446998	0.450382	0.880952	0.549618	LAMP1:NPTX2		-0.530395	0.40458	0.693878	0.59542	LAMP1:NPTX2		-0.492357	0.391566	0.957447	0.608434	LAMP1:NPTX2		CON	CON	SYUB	-0.118267
-0.456149	0.442748	0.880952	0.557252	LAMP1:NPTX2		-0.533676	0.40458	0.704082	0.59542	LAMP1:NPTX2		-0.513089	0.385542	0.957447	0.614458	LAMP1:NPTX2		CON	CON	ratio	1.03078
-0.464266	0.435115	0.880952	0.564885	LAMP1:NPTX2		-0.537293	0.40458	0.714286	0.59542	LAMP1:NPTX2		-0.526534	0.379518	0.957447	0.620482	LAMP1:NPTX2		FEP	FEP-SCZ	NPTX2	0.13211
-0.493147	0.427481	0.880952	0.572519	LAMP1:NPTX2		-0.543256	0.40458	0.72449	0.59542	LAMP1:NPTX2		-0.534147	0.373494	0.957447	0.626506	LAMP1:NPTX2		CON	CON	ratio	0.280653
-0.520539	0.419847	0.880952	0.580153	LAMP1:NPTX2		-0.549143	0.40458	0.734694	0.59542	LAMP1:NPTX2		-0.54113	0.36747	0.957447	0.63253	LAMP1:NPTX2		FEP	FEP-SCZ	ratio	1.36484
-0.526508	0.419847	0.892857	0.580153	LAMP1:NPTX2		-0.5657	0.40458	0.744898	0.59542	LAMP1:NPTX2		-0.54411	0.361446	0.957447	0.638554	LAMP1:NPTX2		FEP	FEP-nSCZ	SYUB	1.11182
-0.527001	0.412214	0.892857	0.587786	LAMP1:NPTX2		-0.595102	0.40458	0.755102	0.59542	LAMP1:NPTX2		-0.552449	0.355422	0.957447	0.644578	LAMP1:NPTX2		FEP	FEP-nSCZ	ratio	-0.58637
-0.52871	0.412214	0.904762	0.587786	LAMP1:NPTX2		-0.615917	0.396947	0.755102	0.603053	LAMP1:NPTX2		-0.56221	0.349398	0.957447	0.650602	LAMP1:NPTX2		CON	CON	NPTX2	0.954574
-0.569302	0.40458	0.904762	0.59542	LAMP1:NPTX2		-0.623487	0.389313	0.755102	0.610687	LAMP1:NPTX2		-0.565098	0.343373	0.957447	0.656627	LAMP1:NPTX2		CON	CON	SYUB	2.36701
-0.615917	0.396947	0.904762	0.603053	LAMP1:NPTX2		-0.625475	0.389313	0.765306	0.610687	LAMP1:NPTX2		-0.573319	0.343373	0.978723	0.656627	LAMP1:NPTX2		CON	CON	SYUB	-0.720757
-0.625362	0.389313	0.904762	0.610687	LAMP1:NPTX2		-0.628763	0.381679	0.765306	0.618321	LAMP1:NPTX2		-0.586769	0.337349	0.978723	0.662651	LAMP1:NPTX2		FEP	FEP-SCZ	SYUB	0.132771
-0.628763	0.381679	0.904762	0.618321	LAMP1:NPTX2		-0.631318	0.374046	0.765306	0.625954	LAMP1:NPTX2		-0.597843	0.331325	0.978723	0.668675	LAMP1:NPTX2		FEP	FEP-SCZ	SYUB	1.23734
-0.631318	0.374046	0.904762	0.625954	LAMP1:NPTX2		-0.633146	0.366412	0.765306	0.633588	LAMP1:NPTX2		-0.605137	0.325301	0.978723	0.674699	LAMP1:NPTX2		CON	CON	NPTX2	-0.596517
-0.632563	0.366412	0.904762	0.633588	LAMP1:NPTX2		-0.640573	0.358779	0.765306	0.641221	LAMP1:NPTX2		-0.608349	0.319277	0.978723	0.680723	LAMP1:NPTX2		FEP	FEP-nSCZ	ratio	0.195372
-0.633248	0.366412	0.916667	0.633588	LAMP1:NPTX2		-0.655287	0.351145	0.765306	0.648855	LAMP1:NPTX2		-0.613286	0.313253	0.978723	0.686747	LAMP1:NPTX2		FEP	FEP-SCZ	ratio	-0.445663
-0.640573	0.358779	0.916667	0.641221	LAMP1:NPTX2		-0.667602	0.343511	0.765306	0.656489	LAMP1:NPTX2		-0.625774	0.307229	0.978723	0.692771	LAMP1:NPTX2		FEP	FEP-SCZ	ratio	-0.939372
-0.649802	0.351145	0.916667	0.648855	LAMP1:NPTX2		-0.675806	0.335878	0.765306	0.664122	LAMP1:NPTX2		-0.638024	0.301205	0.978723	0.698795	LAMP1:NPTX2		FEP	FEP-SCZ	NPTX2	1.20297
-0.657774	0.351145	0.928571	0.648855	LAMP1:NPTX2		-0.68295	0.335878	0.77551	0.664122	LAMP1:NPTX2		-0.644692	0.295181	0.978723	0.704819	LAMP1:NPTX2		FEP	FEP-nSCZ	NPTX2	-0.905631
-0.667602	0.343511	0.928571	0.656489	LAMP1:NPTX2		-0.688338	0.335878	0.785714	0.664122	LAMP1:NPTX2		-0.649035	0.289157	0.978723	0.710843	LAMP1:NPTX2		FEP	FEP-nSCZ	ratio	-0.924391
-0.681193	0.335878	0.928571	0.664122	LAMP1:NPTX2		-0.698768	0.328244	0.785714	0.671756	LAMP1:NPTX2		-0.651989	0.283133	0.978723	0.716867	LAMP1:NPTX2		CON	CON	SYUB	-0.118267
-0.708155	0.328244	0.928571	0.671756	LAMP1:NPTX2		-0.71648	0.328244	0.795918	0.671756	LAMP1:NPTX2		-0.657619	0.277108	0.978723	0.722892	LAMP1:NPTX2		CON	CON	ratio	-0.268727
-0.729958	0.320611	0.928571	0.679389	LAMP1:NPTX2		-0.729958	0.320611	0.795918	0.679389	LAMP1:NPTX2		-0.667503	0.271084	0.978723	0.728916	LAMP1:NPTX2		CON	CON	ratio	-0.591419
-0.74022	0.312977	0.928571	0.687023	LAMP1:NPTX2		-0.74022	0.312977	0.795918	0.687023	LAMP1:NPTX2		-0.679959	0.26506	0.978723	0.73494	LAMP1:NPTX2		FEP	FEP-SCZ	NPTX2	1.17537
-0.768303	0.305344	0.928571	0.694656	LAMP1:NPTX2		-0.752254	0.305344	0.795918	0.694656	LAMP1:NPTX2		-0.688379	0.259036	0.978723	0.740964	LAMP1:NPTX2		CON	CON	NPTX2	0.0824304
-0.791285	0.29771	0.928571	0.70229	LAMP1:NPTX2		-0.774164	0.305344	0.806122	0.694656	LAMP1:NPTX2		-0.7402	0.253012	0.978723	0.746988	LAMP1:NPTX2		FEP	FEP-nSCZ	ratio	0.209871
-0.810815	0.290076	0.928571	0.709924	LAMP1:NPTX2		-0.791285	0.29771	0.806122	0.70229	LAMP1:NPTX2		-0.796188	0.246988	0.978723	0.753012	LAMP1:NPTX2		FEP	FEP-nSCZ	SYUB	-0.670549
-0.838819	0.282443	0.928571	0.717557	LAMP1:NPTX2		-0.810815	0.290076	0.806122	0.709924	LAMP1:NPTX2		-0.806402	0.246988	1	0.753012	LAMP1:NPTX2		FEP	FEP-nSCZ	ratio	-0.820882
-0.853655	0.274809	0.928571	0.725191	LAMP1:NPTX2		-0.835636	0.282443	0.806122	0.717557	LAMP1:NPTX2		-0.82715	0.240964	1	0.759036	LAMP1:NPTX2		FEP	FEP-nSCZ	SYUB	-1.49897
-0.860804	0.274809	0.940476	0.725191	LAMP1:NPTX2		-0.845183	0.282443	0.816327	0.717557	LAMP1:NPTX2		-0.851513	0.23494	1	0.76506	LAMP1:NPTX2		FEP	FEP-nSCZ	NPTX2	0.463303
-0.8655	0.267176	0.940476	0.732824	LAMP1:NPTX2		-0.851595	0.274809	0.816327	0.725191	LAMP1:NPTX2		-0.864062	0.228916	1	0.771084	LAMP1:NPTX2		FEP	FEP-nSCZ	NPTX2	-0.789713
-0.878729	0.259542	0.940476	0.740458	LAMP1:NPTX2		-0.858744	0.274809	0.826531	0.725191	LAMP1:NPTX2		-0.874037	0.222892	1	0.777108	LAMP1:NPTX2		CON	CON	SYUB	-0.394408
-0.889383	0.251908	0.940476	0.748092	LAMP1:NPTX2		-0.865333	0.267176	0.826531	0.732824	LAMP1:NPTX2		-0.882516	0.216867	1	0.783133	LAMP1:NPTX2		FEP	FEP-nSCZ	SYUB	-0.846276
-0.895712	0.244275	0.940476	0.755725	LAMP1:NPTX2		-0.86817	0.267176	0.836735	0.732824	LAMP1:NPTX2		-0.886887	0.210843	1	0.789157	LAMP1:NPTX2		CON	CON	NPTX2	-1.22027
-0.901913	0.236641	0.940476	0.763359	LAMP1:NPTX2		-0.875967	0.259542	0.836735	0.740458	LAMP1:NPTX2		-0.891216	0.204819	1	0.795181	LAMP1:NPTX2		FEP	FEP-nSCZ	ratio	1.2007
-0.921322	0.229008	0.940476	0.770992	LAMP1:NPTX2		-0.884032	0.259542	0.846939	0.740458	LAMP1:NPTX2		-0.905425	0.198795	1	0.801205	LAMP1:NPTX2		FEP	FEP-SCZ	ratio	-0.739042
-0.944517	0.229008	0.952381	0.770992	LAMP1:NPTX2		-0.886794	0.259542	0.857143	0.740458	LAMP1:NPTX2		-0.919772	0.192771	1	0.807229	LAMP1:NPTX2		FEP	NA	NPTX2	-0.055567
-0.956584	0.229008	0.964286	0.770992	LAMP1:NPTX2		-0.889383	0.251908	0.857143	0.748092	LAMP1:NPTX2		-0.923096	0.186747	1	0.813253	LAMP1:NPTX2		CON	CON	ratio	-0.23891
-0.9668	0.221374	0.964286	0.778626	LAMP1:NPTX2		-0.895712	0.244275	0.857143	0.755725	LAMP1:NPTX2		-0.925985	0.180723	1	0.819277	LAMP1:NPTX2		FEP	FEP-nSCZ	ratio	0.293369
-0.982193	0.21374	0.964286	0.78626	LAMP1:NPTX2		-0.901913	0.236641	0.857143	0.763359	LAMP1:NPTX2		-0.94178	0.174699	1	0.825301	LAMP1:NPTX2		FEP	FEP-nSCZ	ratio	0.345765
-0.997997	0.206107	0.964286	0.793893	LAMP1:NPTX2		-0.912887	0.229008	0.857143	0.770992	LAMP1:NPTX2		-0.958071	0.168675	1	0.831325	LAMP1:NPTX2		CON	CON	ratio	0.74991
-1.02298	0.198473	0.964286	0.801527	LAMP1:NPTX2		-0.936623	0.229008	0.867347	0.770992	LAMP1:NPTX2		-0.971425	0.162651	1	0.837349	LAMP1:NPTX2		FEP	FEP-nSCZ	NPTX2	-1.76121
-1.05712	0.19084	0.964286	0.80916	LAMP1:NPTX2		-0.957125	0.229008	0.877551	0.770992	LAMP1:NPTX2		-1.00724	0.156627	1	0.843373	LAMP1:NPTX2		CON	CON	NPTX2	1.88744
-1.07749	0.19084	0.97619	0.80916	LAMP1:NPTX2		-0.9668	0.221374	0.877551	0.778626	LAMP1:NPTX2		-1.04148	0.150602	1	0.849398	LAMP1:NPTX2		FEP	FEP-nSCZ	SYUB	1.08671
-1.08836	0.183206	0.97619	0.816794	LAMP1:NPTX2		-0.969154	0.21374	0.877551	0.78626	LAMP1:NPTX2		-1.05208	0.144578	1	0.855422	LAMP1:NPTX2		CON	CON	NPTX2	-0.221164
-1.10781	0.175573	0.97619	0.824427	LAMP1:NPTX2		-0.982478	0.21374	0.887755	0.78626	LAMP1:NPTX2		-1.07823	0.138554	1	0.861446	LAMP1:NPTX2		FEP	FEP-nSCZ	ratio	-1.1262
-1.1407	0.167939	0.97619	0.832061	LAMP1:NPTX2		-0.997997	0.206107	0.887755	0.793893	LAMP1:NPTX2		-1.10931	0.13253	1	0.86747	LAMP1:NPTX2		CON	CON	ratio	-0.694091
-1.17873	0.160305	0.97619	0.839695	LAMP1:NPTX2		-1.02298	0.198473	0.887755	0.801527	LAMP1:NPTX2		-1.11687	0.126506	1	0.873494	LAMP1:NPTX2		CON	CON	NPTX2	1.59488
-1.2153	0.152672	0.97619	0.847328	LAMP1:NPTX2		-1.06585	0.19084	0.887755	0.80916	LAMP1:NPTX2		-1.13293	0.120482	1	0.879518	LAMP1:NPTX2		FEP	FEP-nSCZ	NPTX2	1.04841
-1.23866	0.145038	0.97619	0.854962	LAMP1:NPTX2		-1.08722	0.183206	0.887755	0.816794	LAMP1:NPTX2		-1.15794	0.114458	1	0.885542	LAMP1:NPTX2		FEP	FEP-SCZ	NPTX2	-1.24234
-1.25582	0.137405	0.97619	0.862595	LAMP1:NPTX2		-1.08935	0.183206	0.897959	0.816794	LAMP1:NPTX2		-1.17424	0.108434	1	0.891566	LAMP1:NPTX2		CON	CON	NPTX2	-0.513718
-1.27028	0.129771	0.97619	0.870229	LAMP1:NPTX2		-1.09499	0.175573	0.897959	0.824427	LAMP1:NPTX2		-1.22992	0.10241	1	0.89759	LAMP1:NPTX2		FEP	FEP-nSCZ	ratio	-0.799058
-1.28443	0.122137	0.97619	0.877863	LAMP1:NPTX2		-1.11231	0.175573	0.908163	0.824427	LAMP1:NPTX2		-1.28659	0.0963855	1	0.903614	LAMP1:NPTX2		CON	CON	NPTX2	-0.728994
-1.29431	0.114504	0.97619	0.885496	LAMP1:NPTX2		-1.1407	0.167939	0.908163	0.832061	LAMP1:NPTX2		-1.30122	0.0903614	1	0.909639	LAMP1:NPTX2		FEP	FEP-SCZ	NPTX2	0.0658708
-1.32702	0.10687	0.97619	0.89313	LAMP1:NPTX2		-1.16551	0.160305	0.908163	0.839695	LAMP1:NPTX2		-1.30979	0.0843373	1	0.915663	LAMP1:NPTX2		CON	CON	ratio	-1.34798
-1.36056	0.0992366	0.97619	0.900763	LAMP1:NPTX2		-1.18797	0.160305	0.918367	0.839695	LAMP1:NPTX2		-1.34879	0.0783133	1	0.921687	LAMP1:NPTX2		FEP	FEP-nSCZ	SYUB	-0.796068
-1.36489	0.0916031	0.97619	0.908397	LAMP1:NPTX2		-1.2153	0.152672	0.918367	0.847328	LAMP1:NPTX2		-1.38716	0.0722892	1	0.927711	LAMP1:NPTX2		CON	CON	ratio	-1.57528
-1.39549	0.0839695	0.97619	0.916031	LAMP1:NPTX2		-1.23866	0.145038	0.918367	0.854962	LAMP1:NPTX2		-1.39382	0.0662651	1	0.933735	LAMP1:NPTX2		FEP	FEP-nSCZ	NPTX2	-1.02707
-1.42733	0.0763359	0.97619	0.923664	LAMP1:NPTX2		-1.24799	0.137405	0.918367	0.862595	LAMP1:NPTX2		-1.43729	0.060241	1	0.939759	LAMP1:NPTX2		FEP	FEP-SCZ	ratio	-1.41027
-1.45999	0.0687023	0.97619	0.931298	LAMP1:NPTX2		-1.25589	0.137405	0.928571	0.862595	LAMP1:NPTX2		-1.48021	0.0542169	1	0.945783	LAMP1:NPTX2		FEP	FEP-SCZ	ratio	0.432022
-1.50167	0.0610687	0.97619	0.938931	LAMP1:NPTX2		-1.27028	0.129771	0.928571	0.870229	LAMP1:NPTX2		-1.48896	0.0481928	1	0.951807	LAMP1:NPTX2		FEP	FEP-nSCZ	NPTX2	-1.2313
-1.52426	0.0534351	0.97619	0.946565	LAMP1:NPTX2		-1.28443	0.122137	0.928571	0.877863	LAMP1:NPTX2		-1.52501	0.0421687	1	0.957831	LAMP1:NPTX2		CON	CON	ratio	1.03662
-1.56559	0.0458015	0.97619	0.954198	LAMP1:NPTX2		-1.29431	0.114504	0.928571	0.885496	LAMP1:NPTX2		-1.57612	0.0361446	1	0.963855	LAMP1:NPTX2		FEP	FEP-SCZ	SYUB	-0.570134
-1.61856	0.0458015	0.988095	0.954198	LAMP1:NPTX2		-1.32702	0.10687	0.928571	0.89313	LAMP1:NPTX2		-1.60455	0.0301205	1	0.96988	LAMP1:NPTX2		FEP	FEP-SCZ	ratio	0.0474814
-1.64622	0.0381679	0.988095	0.961832	LAMP1:NPTX2		-1.36056	0.0992366	0.928571	0.900763	LAMP1:NPTX2		-1.81345	0.0240964	1	0.975904	LAMP1:NPTX2		CON	CON	SYUB	-0.896483
-1.65179	0.0381679	1	0.961832	LAMP1:NPTX2		-1.36489	0.0916031	0.928571	0.908397	LAMP1:NPTX2		-2.04022	0.0180723	1	0.981928	LAMP1:NPTX2		FEP	FEP-SCZ	SYUB	0.25829
-1.65724	0.0305344	1	0.969466	LAMP1:NPTX2		-1.36872	0.0839695	0.928571	0.916031	LAMP1:NPTX2		-2.07015	0.0120482	1	0.987952	LAMP1:NPTX2		CON	CON	ratio	-1.15284
-1.88864	0.0229008	1	0.977099	LAMP1:NPTX2		-1.38685	0.0839695	0.938776	0.916031	LAMP1:NPTX2		-2.08787	0.0060241	1	0.993976	LAMP1:NPTX2		FEP	FEP-SCZ	SYUB	-0.0429553
-2.12837	0.0152672	1	0.984733	LAMP1:NPTX2		-1.40453	0.0839695	0.94898	0.916031	LAMP1:NPTX2		#NAME?	0	1	1	LAMP1:NPTX2		CON	CON	NPTX2	1.35753
-2.17919	0.00763359	1	0.992366	LAMP1:NPTX2		-1.4158	0.0839695	0.959184	0.916031	LAMP1:NPTX2		Inf	1	0	0	PGS-SCZ		FEP	FEP-SCZ	NPTX2	0.330826
#NAME?	0	1	1	LAMP1:NPTX2		-1.42733	0.0763359	0.959184	0.923664	LAMP1:NPTX2		4.25915	1	0.0212766	0	PGS-SCZ		CON	CON	SYUB	0.208082
Inf	1	0	0	PGS-SCZ		-1.45999	0.0687023	0.959184	0.931298	LAMP1:NPTX2		3.33836	1	0.0425532	0	PGS-SCZ		FEP	FEP-SCZ	ratio	-0.630261
2.7107	1	0.0119048	0	PGS-SCZ		-1.50167	0.0610687	0.959184	0.938931	LAMP1:NPTX2		2.48169	1	0.0638298	0	PGS-SCZ		CON	CON	ratio	0.649363
2.60837	1	0.0238095	0	PGS-SCZ		-1.51753	0.0534351	0.959184	0.946565	LAMP1:NPTX2		2.11137	1	0.0851064	0	PGS-SCZ		FEP	FEP-SCZ	SYUB	1.21223
2.48365	1	0.0357143	0	PGS-SCZ		-1.52867	0.0534351	0.969388	0.946565	LAMP1:NPTX2		1.82351	1	0.106383	0	PGS-SCZ		FEP	FEP-SCZ	SYUB	0.760365
2.35248	1	0.047619	0	PGS-SCZ		-1.58837	0.0458015	0.969388	0.954198	LAMP1:NPTX2		1.60012	0.993976	0.106383	0.0060241	PGS-SCZ		CON	CON	SYUB	-0.971794
2.17865	0.992366	0.047619	0.00763359	PGS-SCZ		-1.64691	0.0381679	0.969388	0.961832	LAMP1:NPTX2		1.49595	0.987952	0.106383	0.0120482	PGS-SCZ		FEP	FEP-SCZ	NPTX2	-0.326042
2.02762	0.992366	0.0595238	0.00763359	PGS-SCZ		-1.65724	0.0305344	0.969388	0.969466	LAMP1:NPTX2		1.45724	0.987952	0.12766	0.0120482	PGS-SCZ		FEP	FEP-nSCZ	NPTX2	1.18089
1.94174	0.992366	0.0714286	0.00763359	PGS-SCZ		-1.73052	0.0229008	0.969388	0.977099	LAMP1:NPTX2		1.41954	0.987952	0.148936	0.0120482	PGS-SCZ		CON	CON	NPTX2	-0.243243
1.80909	0.992366	0.0833333	0.00763359	PGS-SCZ		-1.80425	0.0229008	0.979592	0.977099	LAMP1:NPTX2		1.38518	0.981928	0.148936	0.0180723	PGS-SCZ		CON	CON	ratio	-1.32341
1.70566	0.992366	0.0952381	0.00763359	PGS-SCZ		-1.96236	0.0229008	0.989796	0.977099	LAMP1:NPTX2		1.30295	0.981928	0.170213	0.0180723	PGS-SCZ		CON	CON	NPTX2	0.722738
1.6617	0.992366	0.107143	0.00763359	PGS-SCZ		-2.12837	0.0152672	0.989796	0.984733	LAMP1:NPTX2		1.2326	0.981928	0.191489	0.0180723	PGS-SCZ		FEP	FEP-SCZ	SYUB	0.584639
1.62134	0.992366	0.119048	0.00763359	PGS-SCZ		-2.14335	0.00763359	0.989796	0.992366	LAMP1:NPTX2		1.17139	0.975904	0.191489	0.0240964	PGS-SCZ		FEP	FEP-nSCZ	SYUB	0.760365
1.60086	0.992366	0.130952	0.00763359	PGS-SCZ		-2.18108	0.00763359	1	0.992366	LAMP1:NPTX2		1.10572	0.975904	0.212766	0.0240964	PGS-SCZ		FEP	FEP-SCZ	NPTX2	-1.50178
1.58912	0.984733	0.130952	0.0152672	PGS-SCZ		#NAME?	0	1	1	LAMP1:NPTX2		1.08406	0.96988	0.212766	0.0301205	PGS-SCZ		FEP	FEP-nSCZ	ratio	-2.04442
1.56446	0.977099	0.130952	0.0229008	PGS-SCZ		Inf	1	0	0	PGS-SCZ		1.03113	0.96988	0.234043	0.0301205	PGS-SCZ		CON	CON	SYUB	-0.871379
1.52886	0.969466	0.130952	0.0305344	PGS-SCZ		4.21508	1	0.0102041	0	PGS-SCZ		0.991423	0.963855	0.234043	0.0361446	PGS-SCZ		FEP	FEP-SCZ	ratio	-0.458114
1.51436	0.969466	0.142857	0.0305344	PGS-SCZ		2.85142	1	0.0204082	0	PGS-SCZ		0.97608	0.957831	0.234043	0.0421687	PGS-SCZ		FEP	FEP-SCZ	ratio	-0.371668
1.46979	0.969466	0.154762	0.0305344	PGS-SCZ		2.49679	1	0.0306122	0	PGS-SCZ		0.958835	0.951807	0.234043	0.0481928	PGS-SCZ		FEP	FEP-SCZ	SYUB	-0.821172
1.42304	0.961832	0.154762	0.0381679	PGS-SCZ		2.24222	0.992366	0.0306122	0.00763359	PGS-SCZ		0.928339	0.951807	0.255319	0.0481928	PGS-SCZ		FEP	FEP-SCZ	NPTX2	-0.43644
1.39494	0.961832	0.166667	0.0381679	PGS-SCZ		2.19411	0.992366	0.0408163	0.00763359	PGS-SCZ		0.896739	0.951807	0.276596	0.0481928	PGS-SCZ		FEP	FEP-SCZ	SYUB	1.11182
1.36533	0.961832	0.178571	0.0381679	PGS-SCZ		2.14071	0.992366	0.0510204	0.00763359	PGS-SCZ		0.883353	0.945783	0.276596	0.0542169	PGS-SCZ		FEP	FEP-SCZ	NPTX2	-0.795233
1.34622	0.954198	0.178571	0.0458015	PGS-SCZ		2.04825	0.992366	0.0612245	0.00763359	PGS-SCZ		0.869968	0.939759	0.276596	0.060241	PGS-SCZ		FEP	FEP-SCZ	NPTX2	-1.08779
1.33025	0.954198	0.190476	0.0458015	PGS-SCZ		2.00036	0.992366	0.0714286	0.00763359	PGS-SCZ		0.858395	0.933735	0.276596	0.0662651	PGS-SCZ		FEP	FEP-SCZ	ratio	-0.971498
1.32045	0.954198	0.202381	0.0458015	PGS-SCZ		1.97525	0.992366	0.0816327	0.00763359	PGS-SCZ		0.842542	0.927711	0.276596	0.0722892	PGS-SCZ		FEP	FEP-nSCZ	NPTX2	-1.09883
1.31187	0.954198	0.214286	0.0458015	PGS-SCZ		1.79143	0.992366	0.0918367	0.00763359	PGS-SCZ		0.821474	0.921687	0.276596	0.0783133	PGS-SCZ		FEP	FEP-SCZ	NPTX2	-0.41436
1.31069	0.954198	0.22619	0.0458015	PGS-SCZ		1.61891	0.992366	0.102041	0.00763359	PGS-SCZ		0.806713	0.915663	0.276596	0.0843373	PGS-SCZ		FEP	FEP-SCZ	SYUB	-0.293993
1.27708	0.946565	0.22619	0.0534351	PGS-SCZ		1.60356	0.992366	0.112245	0.00763359	PGS-SCZ		0.791656	0.909639	0.276596	0.0903614	PGS-SCZ		FEP	FEP-nSCZ	NPTX2	0.557141
1.21565	0.946565	0.238095	0.0534351	PGS-SCZ		1.59364	0.992366	0.122449	0.00763359	PGS-SCZ		0.778428	0.903614	0.276596	0.0963855	PGS-SCZ		CON	CON	SYUB	-0.770964
1.17972	0.946565	0.25	0.0534351	PGS-SCZ		1.58912	0.984733	0.122449	0.0152672	PGS-SCZ		0.773843	0.89759	0.276596	0.10241	PGS-SCZ		CON	CON	ratio	0.0531875
1.17004	0.946565	0.261905	0.0534351	PGS-SCZ		1.57425	0.977099	0.122449	0.0229008	PGS-SCZ		0.763099	0.891566	0.276596	0.108434	PGS-SCZ		FEP	FEP-SCZ	NPTX2	1.32441
1.16775	0.938931	0.261905	0.0610687	PGS-SCZ		1.55199	0.977099	0.132653	0.0229008	PGS-SCZ		0.751986	0.885542	0.276596	0.114458	PGS-SCZ		CON	CON	NPTX2	0.899375
1.14825	0.938931	0.27381	0.0610687	PGS-SCZ		1.49832	0.969466	0.132653	0.0305344	PGS-SCZ		0.720744	0.885542	0.297872	0.114458	PGS-SCZ		FEP	FEP-nSCZ	SYUB	-0.419512
1.12439	0.931298	0.27381	0.0687023	PGS-SCZ		1.4404	0.969466	0.142857	0.0305344	PGS-SCZ		0.690286	0.879518	0.297872	0.120482	PGS-SCZ		FEP	FEP-nSCZ	SYUB	-1.07221
1.08311	0.923664	0.27381	0.0763359	PGS-SCZ		1.39344	0.961832	0.142857	0.0381679	PGS-SCZ		0.682904	0.873494	0.297872	0.126506	PGS-SCZ		FEP	FEP-nSCZ	SYUB	0.45912
1.04216	0.923664	0.285714	0.0763359	PGS-SCZ		1.33524	0.954198	0.142857	0.0458015	PGS-SCZ		0.677405	0.873494	0.319149	0.126506	PGS-SCZ		CON	CON	SYUB	0.233186
1.03265	0.916031	0.285714	0.0839695	PGS-SCZ		1.29161	0.946565	0.142857	0.0534351	PGS-SCZ		0.673586	0.873494	0.340426	0.126506	PGS-SCZ		FEP	FEP-nSCZ	ratio	1.56664
1.02526	0.908397	0.285714	0.0916031	PGS-SCZ		1.22098	0.946565	0.153061	0.0534351	PGS-SCZ		0.660482	0.86747	0.340426	0.13253	PGS-SCZ		FEP	FEP-SCZ	SYUB	-0.218682
0.988975	0.900763	0.285714	0.0992366	PGS-SCZ		1.16824	0.946565	0.163265	0.0534351	PGS-SCZ		0.648482	0.861446	0.340426	0.138554	PGS-SCZ		FEP	FEP-nSCZ	SYUB	-0.695653
0.95393	0.900763	0.297619	0.0992366	PGS-SCZ		1.14964	0.938931	0.163265	0.0610687	PGS-SCZ		0.635859	0.861446	0.361702	0.138554	PGS-SCZ		FEP	FEP-nSCZ	SYUB	-1.44877
0.95257	0.900763	0.309524	0.0992366	PGS-SCZ		1.13151	0.938931	0.173469	0.0610687	PGS-SCZ		0.624374	0.861446	0.382979	0.138554	PGS-SCZ		FEP	FEP-nSCZ	NPTX2	-0.883551
[truncated: 434 more rows]
